# Supplementary material for: Circular EZH2-encoded EZH2-92aa mediates immune evasion in glioblastoma via inhibition of surface NKG2D ligands
Source: Nat Commun. 2022 Aug 15;13:4795. doi: 10.1038/s41467-022-32311-2 (PMC9378736; doi:10.1038/s41467-022-32311-2)
Supplement: Supplementary file 4 — Supplementary Data 1 [file 41467_2022_32311_MOESM4_ESM.xlsx]

## Sheet: differential gene analysis
id	circRNA_Base_ID	P_count	T_count	P_rpm	T_rpm	average	log2FC	Pvalue	FDR	source_gene	Symble	chr	strand	genomic_start	genomic_end	spliced_length
circ_000001	novel	0.166667	0	0.44848	0.001		-8.8089	0.208529	0.45503	NA	NA	1	-	630350	630455	106
circ_000002	novel	0.166667	0	1.08677	0.001		-10.0858	0.13662	0.45503	NA	NA	1	-	631071	631314	244
circ_000003	novel	0	0.166667	0.001	0.833146		9.70243	0.13368	0.45503	NA	NA	1	-	631212	631513	302
circ_000004	novel	1.41667	1	4.49375	4.54089		0.0150557	0.940407	0.974588	NA	NA	1	+	632346	632462	117
circ_000005	novel	0.166667	0	0.314798	0.001		-8.29828	0.241402	0.45503	NA	NA	1	-	634036	634237	202
circ_000006	novel	0.25	0.5	0.968858	2.889		1.57621	0.398214	0.620783	NA	NA	1	-	634096	634358	263
circ_000007	novel	0	0.416667	0.001	0.951563		9.89416	0.0925748	0.45503	NA	NA	1	-	634376	634647	272
circ_000008	novel	0.166667	0.5	0.314798	1.14188		1.85891	0.409071	0.631692	NA	NA	1	+	634376	634647	272
circ_000009	novel	0.166667	0.166667	0.329778	0.532583		0.691514	0.833231	0.926022	NA	NA	1	-	634381	634638	258
circ_000010	novel	0.166667	0	0.310119	0.001		-8.27668	0.242835	0.45503	NA	NA	1	+	851927	855136	3210
circ_000011	novel	0	0.25	0.001	0.636547		9.31412	0.134622	0.45503	NA	NA	1	-	900180	901411	1232
circ_000012	novel	0	0.583333	0.001	1.50561		10.5561	0.0536116	0.45503	NA	NA	1	+	915319	915949	631
circ_000013	novel	0.166667	0	0.524274	0.001		-9.03418	0.194703	0.45503	NA	NA	1	-	922441	923190	750
circ_000014	hsa_circ_0009189	2.58333	0.583333	3.24843	0.941445		-1.78679	0.134336	0.45503	ENSG00000187634	SAMD11	1	+	935772	939412	356
circ_000015	hsa_circ_0009190	0.5	0	0.628728	0.001		-9.29629	0.13754	0.45503	ENSG00000187634	SAMD11	1	+	935772	939460	404
circ_000016	hsa_circ_0009205	0.916667	0.75	2.58816	2.47676		-0.0634759	0.976675	0.990576	ENSG00000188976	NOC2L	1	-	955923	957273	519
circ_000017	novel	0	0.25	0.001	0.403476		8.65634	0.17155	0.45503	ENSG00000187608	ISG15	1	+	1008194	1009370	1177
circ_000018	novel	0.333333	0	0.659555	0.001		-9.36535	0.14467	0.45503	ENSG00000188157	AGRN	1	+	1045359	1045876	309
circ_000019	novel	0	0.25	0.001	0.897927		9.81045	0.110039	0.45503	ENSG00000188157	AGRN	1	+	1046397	1046957	477
circ_000020	novel	0	0.166667	0.001	0.268984		8.07138	0.22404	0.45503	ENSG00000188157	AGRN	1	+	1049903	1051815	919
circ_000021	novel	0.166667	0	0.511997	0.001		-8.99999	0.196773	0.45503	ENSG00000188157	AGRN	1	+	1052823	1053040	218
circ_000022	novel	0.166667	0	0.425474	0.001		-8.73293	0.21329	0.45503	ENSG00000078808	SDF4	1	-	1218458	1228946	1143
circ_000023	hsa_circ_000531	32.1667	23	77.2855	68.1933		-0.180567	0.679661	0.84416	ENSG00000078808	SDF4	1	-	1223244	1223968	251
circ_000024	hsa_circ_0009244	2	1.33333	3.37963	3.2532		-0.0550057	0.906025	0.959583	ENSG00000078808	SDF4	1	-	1223244	1228946	730
circ_000025	novel	0	0.333333	0.001	0.979243		9.93552	0.0971003	0.45503	ENSG00000160087	UBE2J2	1	-	1223244	1267992	32916
circ_000026	novel	0.166667	0	1.31363	0.001		-10.3593	0.123419	0.45503	ENSG00000078808	SDF4	1	-	1228468	1228946	479
circ_000027	novel	0	0.166667	0.001	0.268984		8.07138	0.22404	0.45503	ENSG00000078808	SDF4	1	+	1228552	1232001	3450
circ_000028	novel	0.166667	0	0.575996	0.001		-9.16991	0.186593	0.45503	ENSG00000176022	B3GALT6	1	-	1233931	1234183	253
circ_000029	novel	0.166667	0	0.575996	0.001		-9.16991	0.186593	0.45503	ENSG00000176022	B3GALT6	1	-	1234045	1234466	422
circ_000030	novel	0.166667	0	0.314798	0.001		-8.29828	0.241402	0.45503	ENSG00000184163	C1QTNF12	1	+	1240032	1247841	7810
circ_000031	novel	0	0.333333	0.001	0.867602		9.76089	0.106815	0.45503	ENSG00000160087	UBE2J2	1	-	1256045	1257310	323
circ_000032	hsa_circ_0009246	1.33333	2.5	5.40219	6.23732		0.207384	0.533401	0.742111	ENSG00000160087	UBE2J2	1	-	1256045	1267992	672
circ_000033	novel	0.25	0.166667	0.422313	0.532583		0.334695	0.943262	0.976045	ENSG00000160087	UBE2J2	1	-	1256045	1273005	953
circ_000034	hsa_circ_0008063	5.33333	7.58333	14.8717	21.5457		0.534828	0.318522	0.532787	ENSG00000160087	UBE2J2	1	-	1256992	1257310	242
circ_000035	hsa_circ_0009250	2.91667	2.91667	6.86044	7.87169		0.198373	0.717318	0.867088	ENSG00000160087	UBE2J2	1	-	1256992	1267992	591
circ_000036	novel	0	0.166667	0.001	0.601646		9.23277	0.157112	0.45503	ENSG00000160087	UBE2J2	1	-	1257208	1267992	452
circ_000037	novel	0.166667	0.583333	0.209576	2.37484		3.50229	0.144885	0.45503	ENSG00000160087	UBE2J2	1	-	1262170	1263386	1217
circ_000038	novel	0.166667	0	0.524274	0.001		-9.03418	0.194703	0.45503	ENSG00000160087	UBE2J2	1	-	1262269	1267992	1426
circ_000039	novel	0.166667	0.166667	0.314798	1.39342		2.14613	0.544571	0.751187	ENSG00000160087	UBE2J2	1	-	1269774	1271714	1941
circ_000040	novel	4.33333	2	8.86121	4.80432		-0.883172	0.24679	0.460647	ENSG00000162572	SCNN1D	1	+	1279068	1280666	1599
circ_000041	novel	0	0.166667	0.001	0.268984		8.07138	0.22404	0.45503	ENSG00000131584	ACAP3	1	-	1300509	1302046	243
circ_000042	novel	0.166667	0.75	0.317525	2.0281		2.67519	0.174723	0.45503	ENSG00000127054	INTS11	1	-	1319296	1321093	401
circ_000043	novel	0.333333	0	0.419152	0.001		-8.71133	0.185807	0.45503	ENSG00000107404	DVL1	1	+	1338298	1339434	1137
circ_000044	novel	0.333333	0	1.52321	0.001		-10.5729	0.0950313	0.45503	ENSG00000107404	DVL1	1	-	1338522	1342484	1099
circ_000045	novel	0.5	0.5	1.41547	1.24605		-0.183919	0.944856	0.976869	ENSG00000221978	CCNL2	1	-	1387235	1388065	553
circ_078800	hsa_circ_002158	299.917	873.75	863.043	2167.73	1515.39	1.32868	0.000654174	0.20175	ENSG00000171456	ASXL1	20	+	32366384	32369123	198
circ_000047	novel	0.333333	0	1.04855	0.001		-10.0342	0.108264	0.45503	NA	NA	1	-	1427882	1428528	647
circ_000048	novel	0.75	0.333333	1.81093	0.969772		-0.901017	0.558961	0.762693	ENSG00000160072	ATAD3B	1	+	1460448	1489955	13455
circ_000049	hsa_circ_0009287	0.833333	0	1.83837	0.001		-10.8442	0.029802	0.45503	ENSG00000160072	ATAD3B	1	+	1489204	1490671	348
circ_000050	novel	0.75	0.166667	1.89142	0.491135		-1.94528	0.291316	0.499694	ENSG00000197785	ATAD3A	1	+	1489204	1529331	25062
circ_000051	novel	0	0.166667	0.001	0.424365		8.72916	0.184651	0.45503	ENSG00000160075	SSU72	1	-	1543869	1564916	4328
circ_000052	novel	3.75	2.66667	8.47624	7.70257		-0.138085	0.812068	0.916196	ENSG00000160075	SSU72	1	-	1561332	1564916	3585
circ_000053	novel	3.83333	2	9.04614	7.82582		-0.20906	0.666109	0.836711	ENSG00000160075	SSU72	1	-	1564605	1564916	312
circ_000054	novel	0.166667	0	0.575996	0.001		-9.16991	0.186593	0.45503	NA	NA	1	+	1613797	1614122	326
circ_000055	novel	0.25	0.166667	0.786411	0.997532		0.343079	0.985278	0.994068	ENSG00000248333	CDK11B	1	-	1655369	1657498	287
circ_000056	novel	0.333333	0	1.15199	0.001		-10.1699	0.101638	0.45503	ENSG00000189339	SLC35E2B	1	-	1665673	1665877	205
circ_000057	novel	0.75	1.33333	1.84406	3.06782		0.734328	0.462871	0.682832	ENSG00000189339	SLC35E2B	1	-	1668327	1739704	48801
circ_000058	hsa_circ_0006454	0.666667	0.666667	1.70485	1.50435		-0.180504	0.989149	0.995937	ENSG00000189339	SLC35E2B	1	-	1669664	1670151	127
circ_000059	novel	0	0.25	0.001	0.488957		8.93356	0.15541	0.45503	ENSG00000008128	CDK11A	1	-	1671509	1739704	49845
circ_000060	novel	0.333333	0	0.620238	0.001		-9.27668	0.149945	0.45503	ENSG00000189339	SLC35E2B	1	-	1671575	1674265	2691
circ_000061	novel	0.166667	0	0.209576	0.001		-7.71133	0.281384	0.487017	ENSG00000215790	SLC35E2	1	+	1732311	1732770	460
circ_000062	novel	0.166667	0	0.64285	0.001		-9.32834	0.177345	0.45503	ENSG00000215790	SLC35E2	1	+	1732311	1736941	4631
circ_000063	novel	0.25	0	0.494667	0.001		-8.95031	0.17955	0.45503	ENSG00000008130	NADK	1	-	1752221	1752996	776
circ_000064	hsa_circ_0009322	0	0.166667	0.001	1.39342		10.4444	0.101315	0.45503	ENSG00000008130	NADK	1	-	1754051	1754208	158
circ_000065	hsa_circ_0009323	0.166667	0.5	0.524274	2.27127		2.11511	0.311727	0.524631	ENSG00000008130	NADK	1	-	1755374	1756343	189
circ_000066	novel	0.333333	0.166667	0.735593	0.325972		-1.17416	0.681063	0.844949	ENSG00000008130	NADK	1	-	1755374	1762035	1259
circ_000067	novel	0.416667	0	0.52394	0.001		-9.03326	0.15956	0.45503	ENSG00000008130	NADK	1	-	1757590	1759556	1442
circ_000068	novel	0.416667	1.33333	1.38827	4.85016		1.80475	0.130486	0.45503	ENSG00000008130	NADK	1	-	1761577	1762035	459
circ_000069	novel	0.333333	0	1.52321	0.001		-10.5729	0.0950313	0.45503	ENSG00000078369	GNB1	1	-	1779905	1825482	8210
circ_000070	novel	0	0.166667	0.001	0.532583		9.05686	0.166455	0.45503	ENSG00000078369	GNB1	1	-	1779905	1825499	8227
circ_000071	novel	0.166667	0	0.209576	0.001		-7.71133	0.281384	0.487017	ENSG00000078369	GNB1	1	+	1785407	1789147	3741
circ_000072	novel	0.25	0	0.786411	0.001		-9.61914	0.139639	0.45503	ENSG00000078369	GNB1	1	+	1785569	1785774	206
circ_000073	novel	0.25	0	0.472197	0.001		-8.88325	0.183825	0.45503	ENSG00000078369	GNB1	1	+	1786106	1789233	3128
circ_000074	novel	0	0.333333	0.001	0.537968		9.07138	0.139467	0.45503	ENSG00000078369	GNB1	1	-	1787322	1815862	936
circ_000075	novel	0	0.416667	0.001	1.07128		10.0651	0.0852987	0.45503	ENSG00000078369	GNB1	1	-	1787491	1825482	2507
circ_000076	hsa_circ_0009338	0	0.333333	0.001	0.761251		9.57223	0.113254	0.45503	ENSG00000078369	GNB1	1	-	1789053	1790596	419
circ_000077	hsa_circ_0009340	0.25	0.166667	0.629062	0.268984		-1.22568	0.724604	0.871191	ENSG00000078369	GNB1	1	-	1789053	1806538	713
circ_000078	novel	0.666667	2.25	1.49316	5.95049		1.99464	0.0565715	0.45503	ENSG00000078369	GNB1	1	-	1789053	1815862	820
circ_000079	hsa_circ_0009341	0.333333	0.25	1.88962	0.778407		-1.2795	0.636427	0.81772	ENSG00000078369	GNB1	1	-	1789053	1817875	859
circ_000080	novel	0.333333	0.0833333	0.419152	0.300823		-0.47856	0.75053	0.884889	ENSG00000078369	GNB1	1	-	1789053	1825499	962
circ_000081	novel	0	0.166667	0.001	0.532583		9.05686	0.166455	0.45503	ENSG00000078369	GNB1	1	-	1789053	1832482	1213
circ_000082	novel	0	0.166667	0.001	0.268984		8.07138	0.22404	0.45503	ENSG00000078369	GNB1	1	-	1789053	1853297	14734
circ_000083	hsa_circ_0009343	1.58333	1.91667	3.64689	5.52951		0.600485	0.529375	0.738768	ENSG00000078369	GNB1	1	-	1790395	1790596	202
circ_000084	novel	1.66667	2.75	3.96963	9.77535		1.30014	0.148666	0.45503	ENSG00000078369	GNB1	1	-	1790395	1815862	603
circ_000085	novel	2.25	2.5	4.08563	6.7836		0.731493	0.460004	0.680286	ENSG00000078369	GNB1	1	-	1793245	1815862	401
circ_000086	hsa_circ_001873	8.41667	13.6667	22.8048	48.4892		1.08833	0.0374026	0.45503	ENSG00000078369	GNB1	1	-	1804419	1806538	227
circ_000087	novel	0	0.333333	0.001	0.649609		9.34343	0.125374	0.45503	ENSG00000078369	GNB1	1	-	1804419	1808562	2251
circ_000088	hsa_circ_0009352	3.08333	4.58333	5.98676	12.9696		1.11528	0.148483	0.45503	ENSG00000078369	GNB1	1	-	1804419	1815862	334
circ_000089	hsa_circ_0009353	19.0833	19.5833	49.012	56.7219		0.210773	0.65058	0.826506	ENSG00000078369	GNB1	1	-	1804419	1817875	373
circ_000090	hsa_circ_0006869	7.75	6.83333	15.1109	17.8792		0.242697	0.715179	0.865783	ENSG00000078369	GNB1	1	-	1804419	1825499	476
circ_000091	hsa_circ_0005907	13	13.6667	33.2543	41.6983		0.326447	0.519185	0.730183	ENSG00000078369	GNB1	1	-	1804419	1839238	579
circ_000092	novel	0.166667	0	0.209576	0.001		-7.71133	0.281384	0.487017	ENSG00000078369	GNB1	1	-	1804419	1853297	14248
circ_000093	novel	0.5	0	1.4969	0.001		-10.5478	0.0745498	0.45503	ENSG00000078369	GNB1	1	-	1804419	1879902	40853
circ_000094	novel	0.666667	0.416667	1.74403	1.25677		-0.472711	0.76621	0.89383	ENSG00000078369	GNB1	1	+	1804422	1817878	13457
circ_000095	novel	0.166667	0.166667	0.761603	0.268984		-1.50152	0.793866	0.907529	ENSG00000078369	GNB1	1	+	1804422	1839241	34820
circ_000096	hsa_circ_0009357	0	0.25	0.001	0.460464		8.84694	0.160552	0.45503	ENSG00000078369	GNB1	1	-	1806475	1817875	210
circ_000097	hsa_circ_0004406	0.583333	0.75	1.19329	2.2636		0.923679	0.540411	0.748029	ENSG00000078369	GNB1	1	-	1806475	1825499	313
circ_000098	novel	1.33333	0.25	3.42216	0.569807		-2.58636	0.0912033	0.45503	ENSG00000078369	GNB1	1	-	1806475	1853297	14085
circ_000099	novel	0	0.416667	0.001	1.98683		10.9562	0.0531772	0.45503	ENSG00000078369	GNB1	1	-	1806475	1879902	40690
circ_000100	hsa_circ_001557	9.58333	9.58333	24.5616	32.2361		0.39227	0.463593	0.683468	ENSG00000078369	GNB1	1	-	1815756	1825499	249
circ_000101	hsa_circ_0008702	9.33333	7.25	26.3333	25.6184		-0.0397091	0.922536	0.967164	ENSG00000078369	GNB1	1	-	1815756	1839238	352
circ_000102	novel	2.41667	1.25	5.9226	2.90044		-1.02996	0.313924	0.527276	ENSG00000078369	GNB1	1	-	1815756	1853297	14021
circ_000103	novel	0.333333	0	0.419152	0.001		-8.71133	0.185807	0.45503	ENSG00000078369	GNB1	1	-	1815756	1854163	14887
circ_000104	novel	0.833333	2	2.68138	6.7768		1.33763	0.148354	0.45503	ENSG00000078369	GNB1	1	-	1815756	1879902	40626
circ_000105	novel	0.0833333	0.5	0.262137	0.974414		1.89421	0.377704	0.599931	ENSG00000078369	GNB1	1	-	1817837	1853297	13914
circ_000106	hsa_circ_0009362	1.58333	1.83333	5.67921	4.31226		-0.397248	0.92096	0.966363	ENSG00000078369	GNB1	1	-	1825397	1839238	206
circ_000107	novel	0.916667	1	2.4853	2.70373		0.121531	0.834089	0.926365	ENSG00000078369	GNB1	1	-	1825397	1853297	13875
circ_000108	novel	1.25	1.58333	4.35774	4.9867		0.194506	0.793405	0.907343	ENSG00000078369	GNB1	1	-	1839190	1853297	13718
circ_000109	novel	0.333333	0	0.659555	0.001		-9.36535	0.14467	0.45503	ENSG00000078369	GNB1	1	+	1866262	1867426	1165
circ_000110	novel	0	0.166667	0.001	0.833146		9.70243	0.13368	0.45503	ENSG00000142609	CFAP74	1	-	1946317	1974198	1864
circ_000111	novel	0.166667	0.166667	0.209576	0.268984		0.360047	0.903403	0.958391	ENSG00000142609	CFAP74	1	-	1959120	1974198	1351
circ_000112	hsa_circ_0009365	1.91667	1.41667	6.25437	3.61343		-0.791496	0.537647	0.74571	ENSG00000067606	PRKCZ	1	+	2135262	2150978	716
circ_000113	hsa_circ_0009366	2.75	0.833333	6.33282	2.3539		-1.4278	0.135115	0.45503	ENSG00000067606	PRKCZ	1	+	2135262	2156092	815
circ_000114	novel	0.166667	0.25	0.310119	0.403476		0.379662	0.850727	0.934627	ENSG00000067606	PRKCZ	1	+	2135262	2175313	1416
circ_000115	novel	0.0833333	0.333333	0.255998	0.537968		1.07139	0.594968	0.788563	ENSG00000067606	PRKCZ	1	+	2144210	2145511	306
circ_000116	novel	1.16667	0.5	3.75928	1.52746		-1.29932	0.3676	0.589124	ENSG00000067606	PRKCZ	1	+	2144210	2150978	630
circ_000117	novel	1.33333	0.75	3.38784	2.0542		-0.721788	0.540944	0.748429	ENSG00000067606	PRKCZ	1	+	2144210	2156092	729
circ_000118	novel	2.58333	1.66667	6.8398	5.49971		-0.314598	0.644214	0.82277	ENSG00000067606	PRKCZ	1	+	2146027	2150978	324
circ_000119	novel	0.583333	0	0.97392	0.001		-9.92766	0.0920646	0.45503	ENSG00000067606	PRKCZ	1	+	2146027	2156092	423
circ_000120	novel	1.08333	0.166667	2.53471	0.353298		-2.84286	0.111807	0.45503	ENSG00000067606	PRKCZ	1	+	2150790	2156092	288
circ_000121	novel	0.333333	0.333333	1.1017	0.825034		-0.417202	0.890271	0.953365	ENSG00000067606	PRKCZ	1	+	2150790	2157316	1512
circ_000122	novel	0.833333	0.25	2.39967	0.569807		-2.07429	0.269939	0.487017	ENSG00000067606	PRKCZ	1	+	2169518	2175313	601
circ_000123	novel	0.166667	0	0.44848	0.001		-8.8089	0.208529	0.45503	ENSG00000067606	PRKCZ	1	+	2184695	2187165	2248
circ_000124	novel	0	0.166667	0.001	0.424365		8.72916	0.184651	0.45503	ENSG00000162585	FAAP20	1	-	2187898	2189800	1903
circ_000125	novel	0.583333	0.583333	1.37593	2.38745		0.79506	0.649748	0.825954	NA	NA	1	-	2209333	2210219	887
circ_000126	novel	0	0.333333	0.001	1.19724		10.2255	0.0839343	0.45503	ENSG00000157933	SKI	1	+	2230789	2232342	1554
circ_000127	novel	0.166667	0	0.209576	0.001		-7.71133	0.281384	0.487017	ENSG00000157933	SKI	1	+	2240320	2240653	334
circ_000128	novel	0.166667	0	0.575996	0.001		-9.16991	0.186593	0.45503	ENSG00000157933	SKI	1	+	2251170	2252049	880
circ_000129	novel	0	0.25	0.001	1.08644		10.0854	0.101598	0.45503	ENSG00000157933	SKI	1	-	2255795	2255954	160
circ_000130	novel	0.166667	0	0.44848	0.001		-8.8089	0.208529	0.45503	ENSG00000157933	SKI	1	-	2272795	2273837	1043
circ_000131	novel	0	0.166667	0.001	0.268984		8.07138	0.22404	0.45503	ENSG00000157933	SKI	1	+	2294660	2295722	1063
circ_000132	novel	0.416667	0.416667	0.786995	0.895743		0.18673	0.913754	0.963147	ENSG00000157933	SKI	1	+	2302978	2303400	242
circ_000133	hsa_circ_0007120	3.91667	1.33333	8.59368	3.75153		-1.19579	0.145816	0.45503	ENSG00000157933	SKI	1	+	2302978	2304585	798
circ_000134	novel	0	0.833333	0.001	2.98878		11.5453	0.0107799	0.45503	ENSG00000157933	SKI	1	+	2302978	2306956	1409
circ_000135	novel	0.166667	0	0.524274	0.001		-9.03418	0.194703	0.45503	ENSG00000157933	SKI	1	+	2303285	2304108	385
circ_000136	novel	0	0.416667	0.001	0.814929		9.67053	0.103048	0.45503	ENSG00000157933	SKI	1	-	2304109	2304341	233
circ_000137	novel	0	0.25	0.001	0.403476		8.65634	0.17155	0.45503	ENSG00000157933	SKI	1	-	2307149	2307717	569
circ_000138	novel	0	0.166667	0.001	0.268984		8.07138	0.22404	0.45503	ENSG00000116151	MORN1	1	-	2357432	2358715	291
circ_000139	novel	0.416667	0.416667	0.624483	0.895743		0.520421	0.809972	0.915102	ENSG00000116151	MORN1	1	-	2372481	2388337	5207
circ_000140	novel	0.333333	0	1.2857	0.001		-10.3283	0.09424	0.45503	ENSG00000157916	RER1	1	+	2393208	2399514	2096
circ_000141	novel	0.333333	0.666667	0.73385	1.7352		1.24155	0.459621	0.679991	ENSG00000157916	RER1	1	+	2393270	2403589	3687
circ_000142	novel	0.166667	0	0.44848	0.001		-8.8089	0.208529	0.45503	ENSG00000157916	RER1	1	-	2393375	2394961	1587
circ_000143	novel	0.416667	0.0833333	0.52394	0.212182		-1.3041	0.593046	0.787163	ENSG00000157916	RER1	1	+	2395784	2403589	1173
circ_000144	novel	0	0.416667	0.001	1.47092		10.5225	0.0670721	0.45503	ENSG00000157916	RER1	1	+	2397116	2400935	284
circ_000145	novel	0.75	0.166667	1.48284	0.673909		-1.13773	0.43289	0.655142	ENSG00000157916	RER1	1	+	2403326	2403589	264
circ_000146	novel	0	0.166667	0.001	1.39342		10.4444	0.101315	0.45503	ENSG00000157916	RER1	1	-	2403344	2403592	249
circ_000147	novel	0.166667	0	0.44848	0.001		-8.8089	0.208529	0.45503	ENSG00000157916	RER1	1	+	2404834	2405219	386
circ_000148	novel	0.333333	0.166667	0.926209	0.598618		-0.629701	0.775837	0.898347	ENSG00000157911	PEX10	1	-	2405040	2405222	183
circ_000149	novel	0.166667	0	0.575996	0.001		-9.16991	0.186593	0.45503	ENSG00000149527	PLCH2	1	-	2426458	2426936	479
circ_000150	novel	0	0.166667	0.001	0.268984		8.07138	0.22404	0.45503	ENSG00000149527	PLCH2	1	+	2479734	2491335	1389
circ_000151	novel	0.333333	0.0833333	0.73385	0.134492		-2.44796	0.451039	0.672085	ENSG00000149527	PLCH2	1	+	2484448	2491335	1014
circ_000152	novel	0	0.166667	0.001	0.598618		9.22549	0.157492	0.45503	ENSG00000149527	PLCH2	1	+	2484448	2497010	1471
circ_000153	novel	0.166667	0	0.209576	0.001		-7.71133	0.281384	0.487017	ENSG00000149527	PLCH2	1	+	2489207	2499720	1426
circ_000154	novel	0	0.666667	0.001	2.86353		11.4836	0.0177695	0.45503	ENSG00000157873	TNFRSF14	1	+	2562865	2563416	301
circ_000155	novel	0.25	0	0.472197	0.001		-8.88325	0.183825	0.45503	ENSG00000142606	MMEL1	1	-	2590223	2591301	1079
circ_000156	novel	0.166667	0	1.31363	0.001		-10.3593	0.123419	0.45503	NA	NA	1	+	3065188	3065405	218
circ_000157	novel	0.166667	0	0.209576	0.001		-7.71133	0.281384	0.487017	ENSG00000142611	PRDM16	1	+	3115509	3115884	376
circ_000158	novel	0.166667	0.583333	0.381639	1.33219		1.80352	0.362952	0.583913	ENSG00000142611	PRDM16	1	+	3186125	3186474	350
circ_000159	novel	0	0.166667	0.001	0.708084		9.46778	0.145107	0.45503	ENSG00000142611	PRDM16	1	+	3186125	3244137	401
circ_000160	novel	0	0.166667	0.001	0.601646		9.23277	0.157112	0.45503	ENSG00000142611	PRDM16	1	-	3188896	3189390	495
circ_000161	novel	0.166667	0	0.524274	0.001		-9.03418	0.194703	0.45503	ENSG00000142611	PRDM16	1	-	3231228	3233028	1801
circ_000162	novel	0.333333	0.0833333	0.629596	0.300823		-1.06551	0.624617	0.809583	ENSG00000142611	PRDM16	1	+	3411384	3431108	2335
circ_000163	novel	0.166667	0	0.209576	0.001		-7.71133	0.281384	0.487017	ENSG00000116213	WRAP73	1	-	3636995	3646782	294
circ_000164	novel	0	0.583333	0.001	1.1409		10.156	0.0645816	0.45503	ENSG00000116213	WRAP73	1	-	3636995	3647560	447
circ_000165	novel	0.833333	0.0833333	2.24074	0.461727		-2.27886	0.17399	0.45503	ENSG00000078900	TP73	1	+	3722021	3723469	303
circ_000166	novel	0.333333	0.25	0.740272	0.592808		-0.320492	0.904587	0.958954	ENSG00000078900	TP73	1	-	3735324	3746186	10863
circ_000167	novel	0.333333	0	0.850948	0.001		-9.73293	0.123903	0.45503	NA	NA	1	-	3736926	3746181	9256
circ_000168	novel	0.5	0.166667	1.05507	0.424365		-1.31396	0.550532	0.756169	NA	NA	1	-	3736926	3746186	9261
circ_000169	novel	0	0.5	0.001	2.27127		11.1493	0.043108	0.45503	NA	NA	1	-	3738223	3746186	7964
circ_000170	novel	0.166667	0.0833333	0.314798	0.354042		0.169494	0.936324	0.972964	NA	NA	1	-	3739696	3739907	212
circ_000171	novel	0.416667	1	1.11308	3.19862		1.52289	0.272818	0.487017	NA	NA	1	-	3740233	3746181	5949
circ_029781	hsa_circ_000568	131.583	267.667	366.131	895.832	630.982	1.29087	0.00115108	0.257402	ENSG00000127328	RAB3IP	12	+	69800209	69801721	242
circ_000173	hsa_circ_0003224	0.833333	0.833333	2.17903	2.4239		0.153645	0.911324	0.962249	ENSG00000130764	LRRC47	1	-	3781151	3781601	276
circ_000174	novel	0.333333	0.416667	1.64341	0.672461		-1.28917	0.735711	0.876928	ENSG00000130764	LRRC47	1	-	3781151	3784111	495
circ_000175	novel	0.0833333	0.166667	0.543384	0.424365		-0.356667	0.892292	0.954318	ENSG00000130764	LRRC47	1	-	3781151	3785203	612
circ_000176	novel	0.0833333	0.333333	0.212737	0.537968		1.33845	0.559501	0.763049	ENSG00000130764	LRRC47	1	-	3781512	3785203	426
circ_000177	novel	0.25	1.58333	0.530262	4.14761		2.9675	0.0338711	0.45503	ENSG00000130764	LRRC47	1	-	3781512	3787310	888
circ_000178	novel	0.166667	0	0.425474	0.001		-8.73293	0.21329	0.45503	ENSG00000116198	CEP104	1	+	3813799	3815001	1203
circ_000179	novel	0	0.166667	0.001	0.268984		8.07138	0.22404	0.45503	ENSG00000116198	CEP104	1	-	3829266	3847613	2079
circ_000180	novel	0.166667	0	0.209576	0.001		-7.71133	0.281384	0.487017	ENSG00000116198	CEP104	1	+	3830835	3841180	10346
circ_000181	novel	0.583333	0.333333	1.52325	1.66629		0.129492	0.954311	0.981442	ENSG00000116198	CEP104	1	-	3831046	3835092	519
circ_000182	hsa_circ_0009428	1.66667	1.08333	3.95801	3.9298		-0.0103178	0.900602	0.957648	ENSG00000116198	CEP104	1	-	3831046	3837519	945
circ_000183	hsa_circ_0009429	3.25	1.16667	7.9217	2.73624		-1.53362	0.101772	0.45503	ENSG00000116198	CEP104	1	-	3833862	3835092	342
circ_000184	novel	0.5	0.416667	1.22057	1.23517		0.0171472	0.991005	0.99632	ENSG00000116198	CEP104	1	-	3836495	3837519	426
circ_000185	novel	0.333333	0	0.905773	0.001		-9.82301	0.120593	0.45503	ENSG00000116198	CEP104	1	-	3836495	3839776	751
circ_000186	novel	0.166667	0	0.524274	0.001		-9.03418	0.194703	0.45503	ENSG00000116198	CEP104	1	-	3839608	3844983	461
circ_000187	hsa_circ_0009434	0	0.25	0.001	1.40479		10.4561	0.084859	0.45503	ENSG00000116198	CEP104	1	-	3844907	3845351	140
circ_000188	hsa_circ_0009435	1.33333	2	4.32341	4.63653		0.100876	0.700906	0.856692	ENSG00000116198	CEP104	1	-	3844907	3847613	279
circ_000189	novel	0	0.166667	0.001	0.579517		9.17871	0.159951	0.45503	ENSG00000116198	CEP104	1	-	3844907	3856024	4183
circ_000190	novel	0.666667	0.916667	1.91062	2.63767		0.465227	0.675756	0.84179	ENSG00000116198	CEP104	1	-	3848608	3852421	301
circ_000191	novel	0.666667	0.166667	1.36051	0.551065		-1.30385	0.428419	0.650802	ENSG00000169598	DFFB	1	+	3865812	3872572	541
circ_000192	novel	0.833333	0.583333	1.84757	1.09683		-0.752299	0.706652	0.860311	ENSG00000169598	DFFB	1	+	3867974	3872572	352
circ_000193	novel	0.916667	0.916667	2.47063	2.68957		0.1225	0.918329	0.965336	ENSG00000169598	DFFB	1	+	3883507	3883800	294
circ_000194	novel	0.166667	0	0.310119	0.001		-8.27668	0.242835	0.45503	NA	NA	1	-	4653153	4653652	500
circ_000195	hsa_circ_0009438	9.16667	2.83333	26.6305	7.78228		-1.77482	0.00512693	0.45503	ENSG00000196581	AJAP1	1	+	4711900	4712699	800
circ_000196	novel	0.666667	0	1.65505	0.001		-10.6927	0.0452339	0.45503	ENSG00000196581	AJAP1	1	+	4769853	4774558	466
circ_000197	novel	0	0.333333	0.001	0.537968		9.07138	0.139467	0.45503	ENSG00000131697	NPHP4	1	+	5863166	5863384	219
circ_000198	novel	0.166667	0	0.314798	0.001		-8.29828	0.241402	0.45503	ENSG00000131697	NPHP4	1	-	5873252	5887466	1139
circ_000199	novel	0.166667	0	0.209576	0.001		-7.71133	0.281384	0.487017	ENSG00000131697	NPHP4	1	-	5887286	5909213	1044
circ_000200	novel	0.5	0	0.628728	0.001		-9.29629	0.13754	0.45503	ENSG00000131697	NPHP4	1	-	5887286	5910573	2404
circ_000201	novel	0	0.166667	0.001	0.268984		8.07138	0.22404	0.45503	ENSG00000131697	NPHP4	1	-	5887286	5933329	1366
circ_000202	hsa_circ_0009447	0.75	0.25	2.18337	0.822342		-1.40875	0.399336	0.621863	ENSG00000131697	NPHP4	1	-	5887286	5986327	2523
circ_000203	novel	0.416667	0.166667	0.782316	0.435315		-0.845692	0.690806	0.85105	ENSG00000131697	NPHP4	1	-	5890868	5986327	2342
circ_000204	novel	0.5	0.25	1.18072	0.403476		-1.5491	0.537427	0.745546	ENSG00000131697	NPHP4	1	-	5904617	5905780	529
circ_000205	hsa_circ_0009448	0.166667	0.0833333	0.44848	0.299309		-0.583406	0.802886	0.911984	ENSG00000131697	NPHP4	1	-	5904617	5905783	532
circ_000206	hsa_circ_0009449	0.416667	0.166667	0.929484	0.598618		-0.634794	0.741833	0.879961	ENSG00000131697	NPHP4	1	-	5904617	5933329	1024
circ_000207	novel	1.08333	0.5	2.61029	1.03023		-1.34124	0.387885	0.610719	ENSG00000131697	NPHP4	1	-	5904617	5952836	1470
circ_000208	novel	2.41667	0.666667	4.50856	1.44172		-1.64487	0.137316	0.45503	ENSG00000131697	NPHP4	1	-	5904617	5961949	1626
circ_000209	novel	0.166667	0	0.511997	0.001		-8.99999	0.196773	0.45503	ENSG00000131697	NPHP4	1	-	5904617	5986232	2086
circ_000210	hsa_circ_0005661	6.25	3.91667	15.5533	10.9045		-0.512307	0.446399	0.66796	ENSG00000131697	NPHP4	1	-	5904617	5986327	2181
circ_000211	novel	0.166667	0	0.44848	0.001		-8.8089	0.208529	0.45503	ENSG00000131697	NPHP4	1	-	5909152	5961949	986
circ_000212	novel	0.583333	1.5	0.733516	4.88144		2.73441	0.0640994	0.45503	ENSG00000131697	NPHP4	1	-	5922060	5927787	5728
circ_000213	novel	0.166667	0.166667	0.310119	0.532583		0.780185	0.815667	0.917875	ENSG00000131697	NPHP4	1	-	5922060	5933329	5911
circ_000214	novel	0.75	0.0833333	1.82675	0.299309		-2.60957	0.188596	0.45503	ENSG00000131697	NPHP4	1	-	5922060	5986327	7068
circ_000215	hsa_circ_0007804	2	0.833333	5.25688	2.43791		-1.10856	0.288881	0.496705	ENSG00000131697	NPHP4	1	-	5927649	5933329	322
circ_000216	novel	0.166667	0	0.209576	0.001		-7.71133	0.281384	0.487017	ENSG00000131697	NPHP4	1	-	5927649	5948251	631
circ_000217	novel	0.583333	0.666667	1.43213	1.82674		0.351113	0.791171	0.906096	ENSG00000131697	NPHP4	1	-	5927649	5952836	768
circ_000218	hsa_circ_0009456	0.75	0.166667	2.12225	0.268984		-2.98	0.175203	0.45503	ENSG00000131697	NPHP4	1	-	5927649	5961949	924
circ_000219	novel	0.166667	0	0.310119	0.001		-8.27668	0.242835	0.45503	ENSG00000131697	NPHP4	1	-	5927649	5986232	1384
circ_000220	hsa_circ_0009457	2.66667	2.66667	4.84047	8.6263		0.833593	0.375802	0.597957	ENSG00000131697	NPHP4	1	-	5927649	5986327	1479
circ_000221	hsa_circ_0009458	0.416667	0.166667	0.775298	0.268984		-1.52723	0.579191	0.777275	ENSG00000131697	NPHP4	1	-	5933147	5961949	785
circ_000222	hsa_circ_0009460	0.75	0.25	2.20498	0.515117		-2.09779	0.340929	0.559078	ENSG00000131697	NPHP4	1	-	5947104	5952836	446
circ_000223	hsa_circ_0009461	3.91667	3.41667	10.3378	9.8219		-0.0738552	0.968777	0.98702	ENSG00000131697	NPHP4	1	-	5947104	5961949	602
circ_000224	hsa_circ_0009462	1.08333	1.41667	3.75585	4.22395		0.169455	0.757699	0.889016	ENSG00000131697	NPHP4	1	-	5947104	5969259	840
circ_000225	novel	0	0.25	0.001	0.725187		9.50221	0.12563	0.45503	ENSG00000131697	NPHP4	1	-	5947104	5986232	1062
circ_000226	hsa_circ_0009463	2.5	2	5.81177	5.81105		-0.000177373	0.984419	0.993864	ENSG00000131697	NPHP4	1	-	5947104	5986327	1157
circ_000227	novel	0.416667	0.916667	1.01124	3.01879		1.57785	0.310234	0.522897	ENSG00000131697	NPHP4	1	-	5952700	5969259	531
circ_000228	hsa_circ_0009467	3.83333	1.91667	12.9202	5.24836		-1.29969	0.131	0.45503	ENSG00000131697	NPHP4	1	-	5952700	5986327	848
circ_000229	novel	0.166667	0	1.31363	0.001		-10.3593	0.123419	0.45503	ENSG00000131697	NPHP4	1	-	5961760	5969259	428
circ_000230	novel	0	0.166667	0.001	0.380625		8.57223	0.193714	0.45503	ENSG00000131697	NPHP4	1	-	5961760	5986327	745
circ_000231	hsa_circ_0009135	4.41667	4	10.9456	9.42656		-0.215544	0.868029	0.943773	ENSG00000131697	NPHP4	1	-	5961794	5969259	394
circ_000232	hsa_circ_0009468	0.75	0.25	1.29539	0.624114		-1.0535	0.531556	0.740719	ENSG00000131697	NPHP4	1	-	5961794	5978413	538
circ_000233	novel	1.5	1	3.88909	2.72026		-0.515688	0.65221	0.827571	ENSG00000131697	NPHP4	1	-	5961794	5986232	616
circ_000234	hsa_circ_0005719	89.8333	54.0833	216.072	156.609		-0.464342	0.262545	0.48299	ENSG00000131697	NPHP4	1	-	5961794	5986327	711
circ_000235	novel	0.333333	0	1.09133	0.001		-10.0919	0.106027	0.45503	ENSG00000131697	NPHP4	1	+	5961795	5986328	24534
circ_000236	novel	0.5	0	1.01845	0.001		-9.99215	0.0997804	0.45503	ENSG00000131697	NPHP4	1	-	5967299	5986327	555
circ_000237	novel	0.166667	0	0.310119	0.001		-8.27668	0.242835	0.45503	ENSG00000131697	NPHP4	1	-	5969087	5978413	317
circ_000238	hsa_circ_0009472	0.583333	0.333333	1.26085	1.06517		-0.243319	0.861116	0.94002	ENSG00000131697	NPHP4	1	-	5978270	5986327	317
circ_000239	novel	0.166667	0	1.31363	0.001		-10.3593	0.123419	0.45503	ENSG00000131697	NPHP4	1	+	5987345	5987577	233
circ_000240	novel	0.333333	0.25	0.620238	0.897927		0.533776	0.873462	0.946271	ENSG00000069424	KCNAB2	1	+	5999819	6000020	202
circ_000241	novel	0.166667	0	0.425474	0.001		-8.73293	0.21329	0.45503	ENSG00000116254	CHD5	1	-	6104438	6121145	2030
circ_000242	novel	0.916667	0.166667	2.53748	0.579517		-2.13048	0.195508	0.45503	ENSG00000116254	CHD5	1	-	6136517	6136865	260
circ_000243	novel	1.33333	0.416667	2.70808	1.34415		-1.01058	0.379821	0.602166	ENSG00000116254	CHD5	1	-	6142128	6142605	393
circ_000244	novel	0	0.166667	0.001	0.325972		8.3486	0.206999	0.45503	ENSG00000116254	CHD5	1	-	6142128	6144155	634
circ_000245	novel	0.166667	0	0.575996	0.001		-9.16991	0.186593	0.45503	ENSG00000116254	CHD5	1	-	6142128	6146423	846
circ_000246	hsa_circ_0009490	3.91667	2.33333	11.6037	6.6234		-0.80894	0.313088	0.526303	ENSG00000116237	ICMT	1	-	6231902	6232119	218
circ_000247	hsa_circ_0007427	4.5	2.58333	11.8504	8.30978		-0.512059	0.443256	0.66504	ENSG00000116237	ICMT	1	-	6231902	6233643	388
circ_000248	novel	0.166667	0	0.329778	0.001		-8.36535	0.236972	0.45503	ENSG00000097021	ACOT7	1	+	6264385	6264536	152
circ_000249	hsa_circ_0009505	0.25	0	0.422313	0.001		-8.72217	0.197663	0.45503	ENSG00000097021	ACOT7	1	-	6281102	6294980	302
circ_000250	novel	0.0833333	0.25	0.212737	0.570938		1.42426	0.568745	0.769364	ENSG00000097021	ACOT7	1	-	6281102	6349866	871
circ_000251	novel	0.166667	0	0.209576	0.001		-7.71133	0.281384	0.487017	ENSG00000097021	ACOT7	1	-	6294864	6306882	12019
circ_000252	novel	0	0.75	0.001	2.304		11.1699	0.0209177	0.45503	ENSG00000097021	ACOT7	1	-	6294864	6333568	411
circ_000253	hsa_circ_0009507	0.333333	0.75	0.682595	2.41982		1.8258	0.298275	0.50822	ENSG00000097021	ACOT7	1	-	6294864	6349866	686
circ_000254	hsa_circ_0009509	1.16667	1.08333	3.47542	3.01227		-0.206336	0.997811	0.999285	ENSG00000097021	ACOT7	1	-	6318492	6349866	569
circ_000255	novel	0.25	0.666667	0.713472	1.45118		1.0243	0.503249	0.717439	ENSG00000097021	ACOT7	1	-	6327299	6349866	482
circ_000256	novel	0.25	0	0.494667	0.001		-8.95031	0.17955	0.45503	ENSG00000171680	PLEKHG5	1	-	6465537	6467239	1703
circ_000257	novel	0.416667	0.25	0.876236	0.965693		0.140244	0.90478	0.95903	ENSG00000162408	NOL9	1	-	6525336	6529171	980
circ_000258	novel	0	0.166667	0.001	0.268984		8.07138	0.22404	0.45503	ENSG00000162408	NOL9	1	-	6525757	6526829	381
circ_000259	novel	0.25	0.583333	0.314364	1.48228		2.23731	0.320261	0.534813	ENSG00000162408	NOL9	1	-	6525757	6529171	559
circ_000260	novel	0	0.166667	0.001	0.601646		9.23277	0.157112	0.45503	ENSG00000162408	NOL9	1	-	6525757	6532760	969
circ_000261	novel	0	0.666667	0.001	2.22428		11.1191	0.0254686	0.45503	ENSG00000162408	NOL9	1	-	6528994	6532079	290
circ_000262	novel	0	0.166667	0.001	0.268984		8.07138	0.22404	0.45503	ENSG00000162408	NOL9	1	-	6528994	6532760	588
circ_000263	hsa_circ_0009524	1.08333	0.666667	2.0696	1.60146		-0.369965	0.736663	0.877367	ENSG00000162408	NOL9	1	-	6528994	6533441	750
circ_000264	hsa_circ_0009525	1.91667	0.75	4.68175	1.63283		-1.51967	0.197682	0.45503	ENSG00000162408	NOL9	1	-	6528994	6541927	848
circ_000265	novel	0.75	0.666667	1.91574	1.808		-0.083506	0.985867	0.994389	ENSG00000162408	NOL9	1	-	6528994	6549698	1209
circ_000266	novel	0.333333	0.666667	1.09133	2.91583		1.41782	0.41249	0.634898	ENSG00000162408	NOL9	1	-	6531968	6532760	410
circ_000267	hsa_circ_0009527	1.25	0.666667	2.36634	1.851		-0.354351	0.73082	0.874866	ENSG00000162408	NOL9	1	-	6531968	6533441	572
circ_000268	hsa_circ_0009528	0.833333	0.0833333	2.99478	0.266292		-3.49137	0.0898376	0.45503	ENSG00000162408	NOL9	1	-	6531968	6541927	670
circ_000269	novel	0.333333	0.5	0.972753	1.34077		0.462913	0.756521	0.888295	ENSG00000162408	NOL9	1	-	6531968	6549698	1031
circ_000270	hsa_circ_0009529	0.166667	0	0.64285	0.001		-9.32834	0.177345	0.45503	ENSG00000162408	NOL9	1	-	6532463	6533441	460
circ_000271	novel	0	0.333333	0.001	1.84691		10.8509	0.0611213	0.45503	ENSG00000162408	NOL9	1	-	6532463	6545180	791
circ_000272	novel	0.25	0	1.63015	0.001		-10.6708	0.088163	0.45503	ENSG00000162408	NOL9	1	-	6532534	6545180	720
circ_000273	hsa_circ_0009530	0.666667	0.583333	0.938847	2.21855		1.24065	0.561343	0.763961	ENSG00000162408	NOL9	1	-	6533280	6541927	260
circ_000274	novel	0.5	0	0.628728	0.001		-9.29629	0.13754	0.45503	ENSG00000162408	NOL9	1	-	6533280	6545002	437
circ_000275	novel	4.41667	4.25	12.3122	15.2115		0.305067	0.669784	0.838919	ENSG00000162408	NOL9	1	-	6533280	6549698	621
circ_000276	novel	0.333333	0.25	0.850948	0.80125		-0.086819	0.955548	0.981829	ENSG00000162408	NOL9	1	-	6533280	6550615	841
circ_000277	novel	0.0833333	0.5	0.22424	1.07631		2.26298	0.327901	0.543759	ENSG00000162408	NOL9	1	-	6541830	6550615	679
circ_000278	novel	0.333333	0	0.419152	0.001		-8.71133	0.185807	0.45503	ENSG00000162408	NOL9	1	-	6544826	6549698	361
circ_000279	novel	0.416667	0.25	1.10842	0.744766		-0.573652	0.804867	0.91274	ENSG00000162408	NOL9	1	-	6544826	6550615	581
circ_000280	hsa_circ_0003114	1.75	1.83333	5.51471	5.86215		0.0881446	0.901275	0.957946	ENSG00000162408	NOL9	1	-	6549571	6550615	348
circ_000281	novel	2.16667	3.08333	6.14278	11.1751		0.863326	0.286573	0.493787	ENSG00000173662	TAS1R1	1	+	6576415	6577070	334
circ_000282	novel	0.166667	0	0.524274	0.001		-9.03418	0.194703	0.45503	ENSG00000162413	KLHL21	1	+	6591996	6593326	1331
circ_000283	novel	0	0.666667	0.001	1.3867		10.4374	0.0441775	0.45503	ENSG00000162413	KLHL21	1	-	6593659	6595484	1826
circ_000284	novel	0.333333	0	0.727316	0.001		-9.50644	0.137746	0.45503	ENSG00000162413	KLHL21	1	+	6599044	6599449	406
circ_000285	hsa_circ_0004885	5.5	2.5	15.0766	7.03229		-1.10025	0.129628	0.45503	ENSG00000162413	KLHL21	1	-	6599047	6599452	406
circ_000286	hsa_circ_001076	0.333333	0.75	1.15439	2.07171		0.843691	0.447217	0.668746	ENSG00000116273	PHF13	1	+	6616757	6620337	637
circ_000287	hsa_circ_0009535	0.166667	0.583333	0.474874	2.2154		2.22195	0.260513	0.480127	ENSG00000116273	PHF13	1	+	6619803	6620337	535
circ_000288	novel	0	0.166667	0.001	0.380625		8.57223	0.193714	0.45503	ENSG00000116273	PHF13	1	-	6623124	6623585	462
circ_000289	novel	0	0.25	0.001	0.725187		9.50221	0.12563	0.45503	ENSG00000041988	THAP3	1	+	6628499	6632495	385
circ_000290	novel	0.333333	0	1.2857	0.001		-10.3283	0.09424	0.45503	ENSG00000007923	DNAJC11	1	-	6636117	6638354	391
circ_000291	novel	0.75	0.333333	1.19913	0.594956		-1.01113	0.590427	0.784938	ENSG00000007923	DNAJC11	1	-	6639902	6645978	549
circ_000292	novel	0.166667	0.916667	0.534162	2.51248		2.23376	0.150513	0.45503	ENSG00000007923	DNAJC11	1	-	6644558	6645978	393
circ_000293	novel	0.833333	0.166667	1.38398	0.346674		-1.99717	0.307574	0.519731	ENSG00000007923	DNAJC11	1	-	6644558	6654039	883
circ_000294	novel	0.166667	0	0.64285	0.001		-9.32834	0.177345	0.45503	ENSG00000007923	DNAJC11	1	-	6645789	6651602	428
circ_000295	novel	0	0.583333	0.001	1.1409		10.156	0.0645816	0.45503	ENSG00000007923	DNAJC11	1	-	6652829	6681037	558
circ_000296	hsa_circ_0008389	7.16667	4.66667	14.5993	11.5998		-0.331805	0.595539	0.789041	ENSG00000007923	DNAJC11	1	-	6667709	6681037	306
circ_000297	novel	1	1.66667	2.22923	3.52486		0.661021	0.446866	0.668434	ENSG00000171735	CAMTA1	1	+	6799970	6825210	7308
circ_000298	novel	0.166667	0.333333	0.426213	0.537968		0.335946	0.797289	0.909137	ENSG00000171735	CAMTA1	1	+	6806983	6811220	4238
circ_000299	hsa_circ_0008737	34.1667	50.1667	82.6989	130.082		0.653481	0.115708	0.45503	ENSG00000171735	CAMTA1	1	+	6806983	6825210	295
circ_000300	novel	0	0.333333	0.001	0.761251		9.57223	0.113254	0.45503	ENSG00000171735	CAMTA1	1	+	6806983	6829544	4629
circ_000301	novel	0.0833333	0.416667	0.321425	0.860081		1.41999	0.488776	0.705481	ENSG00000171735	CAMTA1	1	+	6806983	6833990	9075
circ_000302	novel	1.75	1.16667	3.32386	2.59421		-0.357563	0.731036	0.874953	ENSG00000171735	CAMTA1	1	+	6806983	6853189	28274
circ_000303	novel	0.166667	0.25	0.209576	0.614677		1.55235	0.613338	0.801928	ENSG00000171735	CAMTA1	1	+	6806983	6871840	379
circ_000304	novel	0.25	0.166667	0.314364	0.268984		-0.224915	0.937748	0.973505	ENSG00000171735	CAMTA1	1	+	6806983	6874423	2962
circ_000305	hsa_circ_0002203	3.16667	3.83333	8.84547	9.96096		0.171345	0.750883	0.88513	ENSG00000171735	CAMTA1	1	+	6806983	6888899	1823
circ_000306	novel	0.333333	0.166667	0.584475	0.268984		-1.11962	0.707352	0.860773	ENSG00000171735	CAMTA1	1	+	6806990	6825210	288
circ_000307	novel	0	0.5	0.001	1.79585		10.8105	0.0524729	0.45503	ENSG00000171735	CAMTA1	1	+	6806990	6853189	28267
circ_000308	novel	0	0.166667	0.001	0.424365		8.72916	0.184651	0.45503	ENSG00000171735	CAMTA1	1	+	6808502	6825210	11868
circ_000309	novel	0.166667	0.166667	0.209576	0.708084		1.75645	0.630966	0.813922	ENSG00000171735	CAMTA1	1	+	6819320	6820250	931
circ_000310	novel	0.166667	0.5	0.209576	0.806953		1.94501	0.435416	0.657525	ENSG00000171735	CAMTA1	1	+	6819320	6825210	1050
circ_000311	novel	0.583333	1.33333	0.94396	2.25806		1.25828	0.326597	0.542114	ENSG00000171735	CAMTA1	1	+	6819320	6888899	2578
circ_000312	novel	0.583333	0.416667	0.834059	1.11525		0.419144	0.888685	0.95261	ENSG00000171735	CAMTA1	1	+	6820181	6833990	8969
circ_000313	hsa_circ_0002975	1	0.833333	5.43469	1.76732		-1.62063	0.339234	0.557099	ENSG00000171735	CAMTA1	1	+	6820181	6888899	1717
circ_000314	novel	0	0.166667	0.001	0.424365		8.72916	0.184651	0.45503	ENSG00000171735	CAMTA1	1	-	6837429	6838554	1126
circ_000315	novel	0	0.166667	0.001	0.424365		8.72916	0.184651	0.45503	ENSG00000171735	CAMTA1	1	+	6837429	6838554	1126
circ_000316	novel	0.0833333	0.583333	0.104788	1.50718		3.8463	0.158832	0.45503	ENSG00000171735	CAMTA1	1	+	6871757	6899019	11648
circ_000317	novel	0	0.333333	0.001	0.537968		9.07138	0.139467	0.45503	ENSG00000171735	CAMTA1	1	-	6910587	6911537	951
circ_000318	novel	0.25	0	0.472197	0.001		-8.88325	0.183825	0.45503	ENSG00000171735	CAMTA1	1	-	6953446	6953880	435
circ_000319	novel	0.166667	0	0.209576	0.001		-7.71133	0.281384	0.487017	ENSG00000171735	CAMTA1	1	-	7017722	7019673	1952
circ_000320	novel	0.333333	0	0.826795	0.001		-9.69139	0.127323	0.45503	ENSG00000171735	CAMTA1	1	+	7245714	7246195	482
circ_000321	novel	0	0.25	0.001	0.570938		9.15719	0.142997	0.45503	ENSG00000171735	CAMTA1	1	-	7318455	7318941	487
circ_000322	novel	0.166667	0.25	0.367797	0.570938		0.634426	0.786178	0.903601	ENSG00000171735	CAMTA1	1	+	7432859	7467901	35043
circ_000323	novel	0.166667	0	0.209576	0.001		-7.71133	0.281384	0.487017	ENSG00000171735	CAMTA1	1	+	7469089	7472004	2916
circ_000324	novel	0.166667	0	0.310119	0.001		-8.27668	0.242835	0.45503	ENSG00000171735	CAMTA1	1	-	7500986	7502008	1023
circ_000325	novel	0.166667	0	0.314798	0.001		-8.29828	0.241402	0.45503	ENSG00000171735	CAMTA1	1	+	7585630	7586040	411
circ_000326	novel	0.0833333	0.25	0.104788	0.569807		2.443	0.460122	0.680338	ENSG00000171735	CAMTA1	1	+	7640400	7677733	2404
circ_000327	novel	0.666667	0.166667	1.2701	0.424365		-1.58157	0.429518	0.651899	ENSG00000171735	CAMTA1	1	+	7661726	7677733	2250
circ_000328	novel	0	0.166667	0.001	0.325972		8.3486	0.206999	0.45503	ENSG00000171735	CAMTA1	1	+	7664294	7744914	2516
circ_000329	novel	0	0.166667	0.001	0.380625		8.57223	0.193714	0.45503	ENSG00000171735	CAMTA1	1	+	7732448	7737570	744
circ_000330	novel	0.166667	0.583333	0.314798	1.53771		2.28828	0.296454	0.506035	ENSG00000171735	CAMTA1	1	+	7732448	7738482	1268
circ_000331	novel	1.33333	1.33333	2.28289	3.05198		0.418886	0.718588	0.867778	ENSG00000171735	CAMTA1	1	+	7732448	7752533	2065
circ_000332	novel	0	0.166667	0.001	0.598618		9.22549	0.157492	0.45503	ENSG00000171735	CAMTA1	1	+	7737255	7745992	1176
circ_000333	novel	0	0.5	0.001	1.44579		10.4976	0.0639155	0.45503	ENSG00000171735	CAMTA1	1	+	7744835	7745022	188
circ_000334	novel	0.166667	0	0.511997	0.001		-8.99999	0.196773	0.45503	ENSG00000171735	CAMTA1	1	+	7744835	7746091	435
circ_000335	novel	0.166667	0	0.524274	0.001		-9.03418	0.194703	0.45503	ENSG00000171735	CAMTA1	1	+	7766651	7766984	334
circ_000336	novel	0	0.416667	0.001	0.814929		9.67053	0.103048	0.45503	ENSG00000171735	CAMTA1	1	+	7768639	7768885	247
circ_000337	hsa_circ_0006354	106.083	88.6667	288.707	288.441		-0.00132928	0.997313	0.999205	ENSG00000049245	VAMP3	1	+	7777160	7778169	211
circ_000338	novel	2.16667	1.66667	4.6973	5.0273		0.0979515	0.961947	0.984418	ENSG00000049245	VAMP3	1	+	7777163	7778172	211
circ_000339	novel	0.166667	0	0.524274	0.001		-9.03418	0.194703	0.45503	ENSG00000049245	VAMP3	1	-	7779700	7781063	1364
circ_000340	novel	0.5	0	1.72799	0.001		-10.7549	0.0650053	0.45503	ENSG00000049245	VAMP3	1	-	7780451	7781037	587
circ_000341	novel	0.166667	0	0.314798	0.001		-8.29828	0.241402	0.45503	ENSG00000049246	PER3	1	+	7784654	7794008	868
circ_000342	novel	0.166667	0	0.314798	0.001		-8.29828	0.241402	0.45503	ENSG00000049246	PER3	1	+	7785441	7788246	464
circ_000343	novel	0.166667	0	0.524274	0.001		-9.03418	0.194703	0.45503	ENSG00000049246	PER3	1	+	7785441	7798673	665
circ_000344	novel	0.166667	0	0.64285	0.001		-9.32834	0.177345	0.45503	ENSG00000049246	PER3	1	-	7785540	7788215	2676
circ_000345	novel	0.833333	0.25	1.78347	0.888376		-1.00544	0.476689	0.69512	ENSG00000049246	PER3	1	+	7786721	7803848	862
circ_000346	novel	0.166667	0	0.310119	0.001		-8.27668	0.242835	0.45503	ENSG00000049246	PER3	1	+	7786721	7820640	1793
circ_000347	novel	0.333333	0	0.896959	0.001		-9.8089	0.119839	0.45503	ENSG00000049246	PER3	1	+	7788045	7810588	1242
circ_000348	novel	0.666667	0.333333	1.58512	2.78683		0.814039	0.848277	0.933507	ENSG00000049246	PER3	1	+	7793957	7803848	544
circ_000349	novel	1.75	1.33333	4.07271	4.63951		0.187984	0.949579	0.978953	ENSG00000049246	PER3	1	+	7798525	7803848	492
circ_000350	novel	0.166667	0.0833333	0.511997	0.212182		-1.27083	0.696519	0.854273	ENSG00000049246	PER3	1	+	7798525	7810021	837
circ_000351	novel	0.166667	0	0.310119	0.001		-8.27668	0.242835	0.45503	ENSG00000049246	PER3	1	+	7798530	7803848	487
circ_000352	novel	0	0.416667	0.001	1.45834		10.5101	0.067518	0.45503	ENSG00000049246	PER3	1	+	7801113	7803848	343
circ_000353	novel	0.583333	0	1.27292	0.001		-10.3139	0.07055	0.45503	ENSG00000049246	PER3	1	+	7803047	7803848	264
circ_000354	novel	0.333333	0	0.629596	0.001		-9.29828	0.148651	0.45503	ENSG00000049246	PER3	1	+	7803052	7803848	259
circ_000355	novel	0.0833333	0.333333	0.287998	1.00377		1.80129	0.448991	0.670376	ENSG00000049246	PER3	1	+	7803692	7804679	988
circ_000356	novel	0.5	0.5	1.76235	1.67925		-0.069688	0.965506	0.985689	ENSG00000049246	PER3	1	+	7819285	7820640	435
circ_000357	novel	0.5	0.833333	1.48462	1.57287		0.0833018	0.80636	0.913528	ENSG00000049246	PER3	1	+	7819285	7830161	1692
circ_000358	novel	0.5	0.5	1.21208	2.26794		0.903899	0.643178	0.822242	ENSG00000049246	PER3	1	+	7819285	7837149	2027
circ_000359	novel	0.166667	0	0.314798	0.001		-8.29828	0.241402	0.45503	ENSG00000049246	PER3	1	+	7819285	7843020	2376
circ_000360	novel	0.166667	0.333333	0.524274	1.17813		1.16811	0.612498	0.801282	ENSG00000049246	PER3	1	+	7826480	7827815	929
circ_000361	novel	0.416667	0	1.01056	0.001		-9.98094	0.106945	0.45503	ENSG00000049246	PER3	1	+	7826480	7830161	1257
circ_000362	novel	0.166667	0	0.310119	0.001		-8.27668	0.242835	0.45503	ENSG00000049246	PER3	1	+	7826480	7835945	1441
circ_000363	novel	1	0.166667	1.86101	0.268984		-2.79049	0.161687	0.45503	ENSG00000049246	PER3	1	+	7826480	7837149	1592
circ_000364	novel	0.0833333	0.166667	0.157399	0.923453		2.55261	0.453079	0.674089	ENSG00000049246	PER3	1	+	7827118	7827815	698
circ_000365	novel	24	13.5	67.2138	38.351		-0.809495	0.0985393	0.45503	ENSG00000049246	PER3	1	+	7835762	7837149	335
circ_000366	novel	0.166667	0	0.314798	0.001		-8.29828	0.241402	0.45503	ENSG00000049246	PER3	1	+	7835775	7837149	322
circ_000367	novel	0	0.166667	0.001	0.532583		9.05686	0.166455	0.45503	ENSG00000049249	TNFRSF9	1	-	7937690	7943871	1380
circ_000368	novel	0	0.333333	0.001	0.651943		9.3486	0.124569	0.45503	ENSG00000116288	PARK7	1	-	7965332	7985223	19892
circ_000369	novel	0.25	0	0.472197	0.001		-8.88325	0.183825	0.45503	ENSG00000116288	PARK7	1	+	7965354	7985272	698
circ_000370	hsa_circ_0002239	1.5	1	3.83897	3.20766		-0.259196	0.749675	0.884444	ENSG00000116288	PARK7	1	+	7977652	7985135	359
circ_000371	novel	0.166667	0.0833333	0.524274	0.190313		-1.46195	0.669025	0.838498	ENSG00000116288	PARK7	1	+	7977664	7985223	435
circ_000372	novel	0	0.333333	0.001	0.651943		9.3486	0.124569	0.45503	ENSG00000116288	PARK7	1	-	7984902	7985120	219
circ_000373	novel	0.25	0.666667	0.531001	1.92218		1.85596	0.321321	0.535939	NA	NA	1	+	7985922	7991447	5526
circ_000374	novel	0	0.5	0.001	1.80494		10.8177	0.0522162	0.45503	NA	NA	1	+	7988839	7989693	855
circ_000375	novel	0.333333	0	1.15199	0.001		-10.1699	0.101638	0.45503	ENSG00000116285	ERRFI1	1	+	8012388	8012639	252
circ_000376	novel	0	0.166667	0.001	0.598618		9.22549	0.157492	0.45503	ENSG00000116285	ERRFI1	1	+	8012431	8014018	1588
circ_000377	novel	0.166667	0	0.575996	0.001		-9.16991	0.186593	0.45503	ENSG00000116285	ERRFI1	1	+	8014060	8014242	183
circ_000378	novel	0	0.25	0.001	1.13245		10.1452	0.0956227	0.45503	ENSG00000116285	ERRFI1	1	-	8015308	8015692	275
circ_000379	novel	0	0.166667	0.001	0.598618		9.22549	0.157492	0.45503	ENSG00000116285	ERRFI1	1	+	8024202	8024936	735
circ_000380	novel	0	0.166667	0.001	0.532583		9.05686	0.166455	0.45503	ENSG00000142599	RERE	1	-	8356100	8358090	1991
circ_000381	novel	0.416667	0.666667	0.574212	1.92037		1.74173	0.376109	0.598272	ENSG00000142599	RERE	1	-	8356100	8358916	868
circ_000382	novel	0.25	0	0.422313	0.001		-8.72217	0.197663	0.45503	ENSG00000142599	RERE	1	-	8358196	8358916	721
circ_000383	novel	0.333333	0.166667	0.419152	0.532583		0.345533	0.974548	0.989663	ENSG00000142599	RERE	1	-	8358196	8362844	2599
circ_000384	novel	0.166667	0	0.425474	0.001		-8.73293	0.21329	0.45503	ENSG00000142599	RERE	1	-	8358551	8358916	366
circ_000385	novel	0.166667	0	0.511997	0.001		-8.99999	0.196773	0.45503	ENSG00000142599	RERE	1	-	8359764	8362844	1878
circ_000386	novel	0	0.166667	0.001	0.380625		8.57223	0.193714	0.45503	ENSG00000142599	RERE	1	-	8361763	8362844	276
circ_000387	novel	0	0.166667	0.001	0.601646		9.23277	0.157112	0.45503	ENSG00000142599	RERE	1	-	8361763	8364255	476
circ_000388	novel	0.583333	0.333333	1.43989	1.5251		0.0829429	0.93992	0.974422	ENSG00000142599	RERE	1	-	8364056	8365974	456
circ_000389	novel	0	0.166667	0.001	0.268984		8.07138	0.22404	0.45503	ENSG00000142599	RERE	1	+	8394836	8395727	892
circ_000390	novel	0	0.166667	0.001	0.268984		8.07138	0.22404	0.45503	ENSG00000142599	RERE	1	-	8422727	8425705	1105
circ_000391	novel	0.166667	0.0833333	0.44848	0.289758		-0.630192	0.796085	0.908484	ENSG00000142599	RERE	1	-	8422727	8497529	936
circ_000392	novel	0	0.25	0.001	2.09013		11.0294	0.0623974	0.45503	ENSG00000142599	RERE	1	-	8429698	8431671	1974
circ_000393	novel	0.916667	0.666667	2.49802	1.70091		-0.554481	0.737498	0.87787	ENSG00000142599	RERE	1	-	8465925	8497529	324
circ_000394	hsa_circ_0009574	6.16667	1.83333	14.3846	4.84723		-1.56929	0.0335824	0.45503	ENSG00000142599	RERE	1	-	8465925	8508675	373
circ_000395	hsa_circ_0009575	11.4167	7.58333	29.1652	20.978		-0.475368	0.396098	0.618783	ENSG00000142599	RERE	1	-	8465925	8541318	830
circ_000396	hsa_circ_0009576	11.4167	4.08333	28.6625	12.5444		-1.19212	0.0300533	0.45503	ENSG00000142599	RERE	1	-	8465925	8557523	1033
circ_000397	hsa_circ_0009579	4.75	3.25	11.6987	8.64373		-0.436625	0.518571	0.729782	ENSG00000142599	RERE	1	-	8495063	8497529	225
circ_000398	hsa_circ_0009580	3.25	0.916667	6.57839	4.59938		-0.516296	0.294315	0.503385	ENSG00000142599	RERE	1	-	8495063	8508675	274
circ_000399	hsa_circ_0009581	27.9167	18.75	67.3233	57.3757		-0.230664	0.587851	0.783332	ENSG00000142599	RERE	1	-	8495063	8541318	731
circ_000400	novel	0.583333	0.166667	1.3066	0.400784		-1.70492	0.429774	0.652085	ENSG00000142599	RERE	1	-	8495063	8551356	10769
circ_000401	hsa_circ_0006837	67.75	33.4167	174.694	97.2769		-0.844663	0.0448219	0.45503	ENSG00000142599	RERE	1	-	8495063	8557523	934
circ_000402	novel	0.5	0.75	1.60262	2.01043		0.327076	0.750403	0.884885	ENSG00000142599	RERE	1	-	8495063	8557537	948
circ_000403	novel	0	0.333333	0.001	0.761251		9.57223	0.113254	0.45503	ENSG00000142599	RERE	1	-	8497405	8541318	631
circ_000404	novel	0.333333	0.25	0.469424	0.72356		0.624221	0.858831	0.938748	ENSG00000142599	RERE	1	-	8497405	8557523	834
circ_000405	hsa_circ_0005829	21.6667	10.8333	53.6119	29.6728		-0.85341	0.0829844	0.45503	ENSG00000142599	RERE	1	-	8508627	8557523	709
circ_000406	novel	0.166667	0.0833333	0.524274	0.134492		-1.9628	0.604663	0.795652	ENSG00000142599	RERE	1	-	8523095	8614686	3367
circ_000407	novel	0.583333	0.333333	1.00276	1.10213		0.136312	0.961618	0.984262	ENSG00000142599	RERE	1	-	8541212	8614684	434
circ_000408	novel	0.5	0.333333	0.897976	0.820049		-0.130967	0.915023	0.963759	ENSG00000142599	RERE	1	+	8541212	8614684	73473
circ_000409	hsa_circ_0002158	232.417	118.667	586.023	371.725		-0.656722	0.0948951	0.45503	ENSG00000142599	RERE	1	-	8541214	8557523	308
circ_000410	novel	2.91667	3	7.15373	10.6224		0.570338	0.538258	0.74626	ENSG00000142599	RERE	1	-	8541214	8557537	322
circ_000411	novel	0	0.416667	0.001	0.672461		9.39331	0.117052	0.45503	ENSG00000142599	RERE	1	-	8541214	8566289	9074
circ_000412	novel	0.75	0	1.19679	0.001		-10.225	0.0553039	0.45503	ENSG00000142599	RERE	1	-	8541214	8614660	408
circ_000413	hsa_circ_0008501	788.25	568	1666.39	1473.87		-0.177118	0.671331	0.839926	ENSG00000142599	RERE	1	-	8541214	8614686	434
circ_000414	novel	7.08333	4.75	14.1778	9.57575		-0.566174	0.442659	0.664473	ENSG00000142599	RERE	1	-	8541214	8624380	505
circ_000415	novel	0.166667	0.333333	0.417196	0.781989		0.906422	0.691125	0.85126	ENSG00000142599	RERE	1	+	8541216	8614688	73473
circ_000416	novel	0	0.166667	0.001	0.833146		9.70243	0.13368	0.45503	ENSG00000142599	RERE	1	+	8544830	8545071	242
circ_000417	novel	0	0.25	0.001	0.459297		8.84328	0.16126	0.45503	ENSG00000142599	RERE	1	-	8551208	8614686	5596
circ_000418	hsa_circ_0009590	17.8333	19.75	35.6675	44.8074		0.329127	0.454283	0.675151	ENSG00000142599	RERE	1	-	8556475	8614686	329
circ_000419	hsa_circ_0009591	0.75	0.333333	1.53185	0.537968		-1.50968	0.444209	0.665897	ENSG00000142599	RERE	1	-	8556475	8624380	400
circ_000420	novel	0	0.25	0.001	0.403476		8.65634	0.17155	0.45503	ENSG00000142599	RERE	1	-	8598341	8624380	16417
circ_000421	hsa_circ_0009594	3.41667	5.83333	8.52217	19.9884		1.22987	0.0722207	0.45503	ENSG00000142599	RERE	1	-	8614561	8624380	197
circ_000422	hsa_circ_0005039	6.16667	3.41667	14.7829	9.31938		-0.665621	0.318279	0.532506	ENSG00000142599	RERE	1	-	8614561	8656441	666
circ_000423	novel	5.33333	4.83333	16.8384	17.5723		0.0615463	0.890557	0.953543	ENSG00000142599	RERE	1	-	8655973	8656441	469
circ_000424	novel	0	0.166667	0.001	0.268984		8.07138	0.22404	0.45503	ENSG00000142599	RERE	1	-	8736883	8806824	69942
circ_000425	novel	0	0.166667	0.001	0.579517		9.17871	0.159951	0.45503	ENSG00000142599	RERE	1	+	8763948	8764378	431
circ_000426	novel	0.166667	0.333333	0.511997	0.594956		0.216648	0.84611	0.932357	ENSG00000142599	RERE	1	-	8790088	8792588	2501
circ_000427	novel	0.333333	0	1.04855	0.001		-10.0342	0.108264	0.45503	ENSG00000142599	RERE	1	-	8790097	8792588	2492
circ_000428	novel	0	0.166667	0.001	0.708084		9.46778	0.145107	0.45503	ENSG00000142599	RERE	1	-	8791634	8806824	15191
circ_000429	novel	2.33333	2	2.93407	3.22781		0.137655	0.884058	0.950973	ENSG00000142599	RERE	1	-	8792404	8806824	14421
circ_000430	novel	0.166667	0	1.08677	0.001		-10.0858	0.13662	0.45503	ENSG00000142599	RERE	1	-	8802972	8804435	1464
circ_000431	novel	0.166667	0	1.08677	0.001		-10.0858	0.13662	0.45503	ENSG00000142599	RERE	1	+	8802972	8804435	1464
circ_000432	novel	0.166667	0	0.44848	0.001		-8.8089	0.208529	0.45503	ENSG00000074800	ENO1	1	+	8861000	8861318	319
circ_000433	novel	0.333333	0.333333	1.88962	0.827912		-1.19055	0.689662	0.850407	ENSG00000074800	ENO1	1	-	8861000	8861337	338
circ_000434	novel	0.166667	0	0.511997	0.001		-8.99999	0.196773	0.45503	ENSG00000074800	ENO1	1	-	8861000	8861424	425
circ_000435	novel	0.833333	0.25	3.08244	1.19865		-1.36266	0.323924	0.538886	ENSG00000074800	ENO1	1	-	8861002	8861337	336
circ_000436	novel	0.5	0.0833333	1.99121	0.289758		-2.78072	0.250814	0.466349	ENSG00000074800	ENO1	1	+	8861002	8861337	336
circ_000437	novel	0.416667	0.25	1.41085	0.902468		-0.644611	0.74985	0.884559	ENSG00000074800	ENO1	1	+	8861002	8861338	337
circ_000438	novel	0.5	0.25	1.63509	0.902468		-0.857417	0.644883	0.823024	ENSG00000074800	ENO1	1	-	8861002	8861338	337
circ_000439	novel	0.25	0.0833333	0.964276	0.266292		-1.85644	0.50939	0.72249	ENSG00000074800	ENO1	1	-	8861002	8861346	345
circ_000440	novel	0.5	0.25	1.63831	0.831893		-0.977735	0.617639	0.804874	ENSG00000074800	ENO1	1	-	8861002	8861358	357
circ_000441	novel	0.416667	0.25	1.31688	0.831893		-0.662655	0.752641	0.886127	ENSG00000074800	ENO1	1	+	8861002	8861358	357
circ_000442	novel	0.166667	0.416667	0.259848	1.71718		2.7243	0.323996	0.53894	ENSG00000074800	ENO1	1	+	8861002	8861361	360
circ_000443	novel	0.75	0.916667	2.25092	3.44563		0.614255	0.610741	0.800045	ENSG00000074800	ENO1	1	-	8861002	8861361	360
circ_000444	novel	0	0.166667	0.001	0.268984		8.07138	0.22404	0.45503	ENSG00000074800	ENO1	1	+	8861002	8861407	406
circ_000445	novel	0	0.166667	0.001	0.268984		8.07138	0.22404	0.45503	ENSG00000074800	ENO1	1	-	8861002	8861407	406
circ_000446	novel	0.0833333	0.166667	0.321425	0.268984		-0.256961	0.901643	0.957974	ENSG00000074800	ENO1	1	+	8861003	8861333	331
circ_000447	novel	0.166667	0.25	0.64285	0.558743		-0.202299	0.981857	0.992776	ENSG00000074800	ENO1	1	-	8861003	8861333	331
circ_000448	novel	0.416667	0.583333	0.999737	2.39092		1.25794	0.493088	0.708925	ENSG00000074800	ENO1	1	-	8861003	8861337	335
circ_000449	novel	0.583333	0.5	1.20892	2.22793		0.88199	0.687842	0.849179	ENSG00000074800	ENO1	1	+	8861003	8861337	335
circ_000450	novel	0	0.25	0.001	0.867937		9.76145	0.112407	0.45503	ENSG00000074800	ENO1	1	-	8861003	8861338	336
circ_000451	novel	0	0.333333	0.001	1.16876		10.1908	0.085394	0.45503	ENSG00000074800	ENO1	1	+	8861003	8861338	336
circ_000452	novel	0.333333	0.166667	1.15199	0.601646		-0.937144	0.694584	0.853217	ENSG00000074800	ENO1	1	-	8861003	8861342	340
circ_000453	novel	0.333333	0	1.15199	0.001		-10.1699	0.101638	0.45503	ENSG00000074800	ENO1	1	+	8861003	8861342	340
circ_000454	novel	0.583333	0.833333	1.74405	2.79695		0.681418	0.599925	0.792512	ENSG00000074800	ENO1	1	-	8861004	8861337	334
circ_000455	novel	0.0833333	0.5	0.157399	1.57088		3.31908	0.207302	0.45503	ENSG00000074800	ENO1	1	+	8861004	8861337	334
circ_000456	novel	0.25	0.0833333	0.534359	0.416573		-0.35924	0.773721	0.897427	ENSG00000074800	ENO1	1	+	8861004	8861354	351
circ_000457	novel	0.583333	0.25	2.0246	0.722896		-1.48577	0.472022	0.691162	ENSG00000074800	ENO1	1	+	8861004	8861359	356
circ_000458	novel	0.666667	0.333333	2.34459	0.857388		-1.45132	0.45345	0.674424	ENSG00000074800	ENO1	1	-	8861004	8861359	356
circ_000459	novel	0.666667	0.666667	2.09447	2.03544		-0.0412447	0.948737	0.978553	ENSG00000074800	ENO1	1	-	8861005	8861337	333
circ_000460	novel	0.666667	0.666667	1.67814	2.20177		0.3918	0.789497	0.905402	ENSG00000074800	ENO1	1	+	8861005	8861337	333
circ_000461	novel	0.0833333	0.75	0.22424	3.32287		3.88932	0.0659496	0.45503	ENSG00000074800	ENO1	1	-	8861005	8861338	334
circ_000462	novel	0	0.583333	0.001	2.82482		11.4639	0.0263396	0.45503	ENSG00000074800	ENO1	1	+	8861005	8861338	334
circ_000463	novel	0.25	0	1.97044	0.001		-10.9443	0.0771844	0.45503	ENSG00000074800	ENO1	1	-	8861005	8861378	374
circ_000464	novel	0.416667	0.583333	0.957215	2.6478		1.46788	0.441949	0.663736	ENSG00000074800	ENO1	1	-	8861006	8861337	332
circ_000465	novel	0.166667	0	1.31363	0.001		-10.3593	0.123419	0.45503	ENSG00000074800	ENO1	1	-	8861007	8861378	372
circ_000466	novel	0.5	0.0833333	1.13901	0.134492		-3.08219	0.29402	0.503047	ENSG00000074800	ENO1	1	+	8861025	8861318	294
circ_000467	novel	0	0.166667	0.001	0.532583		9.05686	0.166455	0.45503	ENSG00000074800	ENO1	1	+	8861027	8861303	277
circ_000468	novel	0	0.166667	0.001	0.268984		8.07138	0.22404	0.45503	ENSG00000074800	ENO1	1	-	8861028	8861320	293
circ_000469	novel	0	0.166667	0.001	0.268984		8.07138	0.22404	0.45503	ENSG00000074800	ENO1	1	+	8861028	8861320	293
circ_000470	novel	0.25	0	0.494667	0.001		-8.95031	0.17955	0.45503	ENSG00000074800	ENO1	1	+	8861030	8861396	367
circ_000471	novel	0	0.25	0.001	1.24972		10.2874	0.0892337	0.45503	ENSG00000074800	ENO1	1	-	8861046	8861398	353
circ_000472	novel	0.166667	0.166667	0.310119	0.601646		0.956092	0.779601	0.900227	ENSG00000074800	ENO1	1	-	8861080	8861316	237
circ_000473	novel	0.166667	0	0.575996	0.001		-9.16991	0.186593	0.45503	ENSG00000074800	ENO1	1	-	8861082	8861398	317
circ_000474	novel	0.333333	0	0.659555	0.001		-9.36535	0.14467	0.45503	ENSG00000074800	ENO1	1	-	8861091	8861358	268
circ_000475	novel	0.166667	0	0.575996	0.001		-9.16991	0.186593	0.45503	ENSG00000074800	ENO1	1	-	8861105	8861387	283
circ_000476	novel	0	0.166667	0.001	0.532583		9.05686	0.166455	0.45503	ENSG00000074800	ENO1	1	-	8861105	8861408	304
circ_000477	novel	0.166667	0	0.64285	0.001		-9.32834	0.177345	0.45503	ENSG00000074800	ENO1	1	-	8861137	8861362	226
circ_000478	novel	0.166667	0	0.314798	0.001		-8.29828	0.241402	0.45503	ENSG00000074800	ENO1	1	-	8861150	8861408	259
circ_000479	novel	0.166667	0	0.209576	0.001		-7.71133	0.281384	0.487017	ENSG00000074800	ENO1	1	-	8861176	8861378	203
circ_000480	hsa_circ_0009624	0.916667	1.08333	3.02074	3.76593		0.318105	0.721491	0.869497	ENSG00000074800	ENO1	1	-	8866279	8867250	357
circ_000481	novel	0.666667	0.416667	1.62192	1.57037		-0.0465986	0.898085	0.956817	ENSG00000074800	ENO1	1	-	8866279	8868057	427
circ_000482	hsa_circ_0009627	0.166667	0	0.575996	0.001		-9.16991	0.186593	0.45503	ENSG00000074800	ENO1	1	-	8867117	8870510	263
circ_000483	novel	0.333333	0	0.419152	0.001		-8.71133	0.185807	0.45503	ENSG00000142583	SLC2A5	1	-	9047610	9058250	385
circ_000484	novel	0	0.333333	0.001	1.15903		10.1787	0.0858469	0.45503	ENSG00000142583	SLC2A5	1	-	9057448	9057608	161
circ_000485	hsa_circ_0009638	1.66667	1.16667	5.3817	5.77098		0.100755	0.953134	0.980815	ENSG00000142583	SLC2A5	1	-	9057448	9058250	260
circ_000486	novel	0	0.25	0.001	0.736138		9.52383	0.126524	0.45503	ENSG00000049239	H6PD	1	+	9237131	9247083	3643
circ_000487	novel	0.166667	0.583333	0.209576	2.04433		3.28608	0.184238	0.45503	ENSG00000049239	H6PD	1	+	9244925	9247083	755
circ_000488	novel	0.166667	0	0.209576	0.001		-7.71133	0.281384	0.487017	ENSG00000049239	H6PD	1	+	9262059	9265236	1998
circ_000489	hsa_circ_0009106	0.75	2.41667	2.03644	8.935		2.13342	0.0359278	0.45503	ENSG00000171621	SPSB1	1	+	9355743	9356585	843
circ_000490	novel	0.25	0	0.833422	0.001		-9.7029	0.13533	0.45503	ENSG00000188807	TMEM201	1	+	9595890	9602272	1047
circ_000491	novel	0.333333	0.75	0.624917	2.67774		2.09928	0.246657	0.460456	ENSG00000171608	PIK3CD	1	-	9680712	9681135	424
circ_000492	hsa_circ_0009654	0.25	0.666667	0.807802	2.2774		1.49532	0.360191	0.580878	ENSG00000171608	PIK3CD	1	+	9710105	9710596	349
circ_000493	hsa_circ_0002983	0.833333	0.583333	3.417	1.86967		-0.869942	0.60623	0.796681	ENSG00000171608	PIK3CD	1	+	9726909	9727772	864
circ_000494	novel	0.333333	0	0.620238	0.001		-9.27668	0.149945	0.45503	ENSG00000171608	PIK3CD	1	+	9729026	9731284	2259
circ_000495	novel	0	0.25	0.001	0.403476		8.65634	0.17155	0.45503	ENSG00000171603	CLSTN1	1	-	9730125	9730705	581
circ_000496	novel	0.166667	0	0.209576	0.001		-7.71133	0.281384	0.487017	ENSG00000171603	CLSTN1	1	+	9730335	9773363	43029
circ_000497	novel	0.5	0.5	0.995148	0.962333		-0.0483747	0.957164	0.98264	ENSG00000171603	CLSTN1	1	-	9730405	9730705	301
circ_000498	novel	0	0.166667	0.001	0.325972		8.3486	0.206999	0.45503	ENSG00000171603	CLSTN1	1	-	9730447	9730685	239
circ_000499	novel	0.333333	0	0.629596	0.001		-9.29828	0.148651	0.45503	ENSG00000171603	CLSTN1	1	+	9731811	9734130	2320
circ_000500	hsa_circ_0009040	5.58333	4.75	16.5373	14.7554		-0.164482	0.846768	0.93268	ENSG00000171603	CLSTN1	1	-	9740658	9741256	599
circ_000501	novel	0	0.166667	0.001	0.923453		9.85089	0.126743	0.45503	ENSG00000171603	CLSTN1	1	-	9740819	9741036	218
circ_000502	hsa_circ_0009667	0	0.5	0.001	1.25536		10.2939	0.0743591	0.45503	ENSG00000171603	CLSTN1	1	-	9741094	9773394	1428
circ_000503	hsa_circ_0009668	1.41667	1.08333	3.7853	3.17631		-0.253056	0.827171	0.923227	ENSG00000171603	CLSTN1	1	-	9743884	9744643	371
circ_000504	novel	0.0833333	0.25	0.157399	0.570938		1.85891	0.514534	0.726579	ENSG00000171603	CLSTN1	1	-	9749461	9749913	336
circ_000505	novel	3	3.91667	7.00331	10.1573		0.53641	0.441578	0.66333	ENSG00000171603	CLSTN1	1	-	9749461	9751681	545
circ_000506	novel	1.66667	1.41667	4.18413	4.71583		0.172584	0.898188	0.956877	ENSG00000171603	CLSTN1	1	-	9749461	9755309	741
circ_000507	novel	0.25	0	0.465179	0.001		-8.86164	0.185212	0.45503	ENSG00000171603	CLSTN1	1	-	9749461	9756510	771
circ_000508	hsa_circ_0009670	3	0.666667	5.29304	2.5536		-1.05156	0.161416	0.45503	ENSG00000171603	CLSTN1	1	-	9749461	9773394	894
circ_000509	novel	0	0.166667	0.001	0.380625		8.57223	0.193714	0.45503	ENSG00000171603	CLSTN1	1	+	9749484	9749587	104
circ_000510	novel	0.583333	0.333333	1.89438	1.02298		-0.888944	0.626936	0.811063	ENSG00000171603	CLSTN1	1	-	9751473	9755309	405
circ_000511	novel	0.25	0	0.598117	0.001		-9.22428	0.165141	0.45503	ENSG00000171603	CLSTN1	1	-	9755114	9773394	349
circ_000512	hsa_circ_0009674	14	4.66667	36.581	15.7484		-1.21589	0.0199739	0.45503	ENSG00000178585	CTNNBIP1	1	-	9871187	9877989	296
circ_000513	novel	0.166667	0.25	0.209576	0.900955		2.10398	0.503172	0.717417	ENSG00000178585	CTNNBIP1	1	-	9871187	9890366	6995
circ_000514	novel	0.833333	0.25	3.0897	0.851888		-1.85873	0.258223	0.476892	ENSG00000162441	LZIC	1	-	9922186	9934860	1969
circ_000515	novel	0.166667	0.666667	1.08677	2.29127		1.07611	0.37057	0.592532	ENSG00000162441	LZIC	1	-	9922186	9935627	2105
circ_000516	novel	0.166667	0.666667	0.524274	1.72337		1.71684	0.333989	0.551082	ENSG00000162441	LZIC	1	-	9922186	9936627	2214
circ_000517	hsa_circ_001693	44.1667	41	119.643	142.384		0.251051	0.571382	0.771437	ENSG00000162441	LZIC	1	-	9931891	9934860	277
circ_000518	hsa_circ_0007803	14.8333	11.25	40.2355	34.9503		-0.203163	0.710246	0.862449	ENSG00000162441	LZIC	1	-	9931891	9935627	413
circ_000519	novel	0.666667	0.583333	1.5232	1.59582		0.0671895	0.968503	0.986894	ENSG00000162441	LZIC	1	-	9931891	9936627	522
circ_000520	novel	0.25	0.25	0.638211	0.950261		0.57429	0.857109	0.937898	ENSG00000162441	LZIC	1	-	9931891	9942782	681
circ_000521	novel	2	3	5.06771	12.3409		1.28404	0.139939	0.45503	ENSG00000162441	LZIC	1	-	9935492	9936627	245
circ_000522	novel	0.0833333	0.333333	0.157399	0.982271		2.64169	0.359787	0.580448	ENSG00000173614	NMNAT1	1	-	9972016	9981168	9153
circ_000523	novel	14.6667	11.75	39.68	41.1293		0.0517564	0.952143	0.980252	ENSG00000173614	NMNAT1	1	+	9972018	9981170	495
circ_000524	novel	0.416667	0.5	1.21344	1.13659		-0.0943911	0.984333	0.993864	ENSG00000173614	NMNAT1	1	+	9972018	9982578	1284
circ_000525	novel	0.583333	0	1.85323	0.001		-10.8558	0.0520712	0.45503	ENSG00000173614	NMNAT1	1	+	9975592	9981170	324
circ_000526	hsa_circ_0009682	4.41667	1.91667	10.8952	6.39798		-0.768004	0.254875	0.472244	ENSG00000162444	RBP7	1	+	10007570	10008274	281
circ_000527	novel	0.583333	0.166667	1.6496	0.923453		-0.837006	0.550657	0.756259	ENSG00000162444	RBP7	1	-	10007574	10008278	705
circ_000528	novel	0	0.333333	0.001	0.537968		9.07138	0.139467	0.45503	ENSG00000130939	UBE4B	1	+	10033222	10095596	1461
circ_000529	novel	0	0.166667	0.001	0.833146		9.70243	0.13368	0.45503	ENSG00000130939	UBE4B	1	+	10072028	10072214	187
circ_000530	novel	2.75	3.66667	6.18011	11.6772		0.91799	0.21619	0.45503	ENSG00000130939	UBE4B	1	+	10072028	10095596	988
circ_000531	novel	0	0.166667	0.001	0.268984		8.07138	0.22404	0.45503	ENSG00000130939	UBE4B	1	+	10072028	10103092	1221
circ_000532	hsa_circ_0009685	2.16667	2.5	4.2299	6.90224		0.706441	0.410568	0.633064	ENSG00000130939	UBE4B	1	+	10072028	10105744	1450
circ_000533	novel	0.75	0.916667	1.40481	2.41802		0.783457	0.577083	0.775651	ENSG00000130939	UBE4B	1	-	10095454	10105737	10284
circ_000534	novel	4.83333	2.75	11.2401	7.6504		-0.555052	0.435999	0.658178	ENSG00000130939	UBE4B	1	-	10095458	10105741	10284
circ_000535	hsa_circ_0005199	145.667	91.5	377.482	252.148		-0.582138	0.149112	0.45503	ENSG00000130939	UBE4B	1	+	10095461	10105744	598
circ_000536	novel	0	0.333333	0.001	1.84691		10.8509	0.0611213	0.45503	ENSG00000130939	UBE4B	1	+	10095461	10106583	985
circ_000537	novel	4.91667	3.83333	12.2227	10.8977		-0.165543	0.783249	0.902074	ENSG00000130939	UBE4B	1	+	10095461	10119613	1228
circ_000538	novel	1.41667	0.916667	4.72049	2.21614		-1.09089	0.391068	0.613868	ENSG00000130939	UBE4B	1	+	10095461	10122076	1343
circ_000539	novel	0.916667	0.333333	1.83717	0.750336		-1.29188	0.43505	0.657287	ENSG00000130939	UBE4B	1	+	10095461	10130813	1700
circ_000540	novel	0.166667	0.0833333	0.209576	0.134492		-0.639953	0.840706	0.929144	ENSG00000130939	UBE4B	1	+	10095461	10132482	1814
circ_000541	novel	0.916667	0.333333	2.10099	0.651943		-1.68825	0.340399	0.558446	ENSG00000130939	UBE4B	1	+	10095461	10135186	2013
circ_000542	novel	0.666667	0	1.97176	0.001		-10.9453	0.0386932	0.45503	ENSG00000130939	UBE4B	1	+	10095461	10137205	2152
circ_000543	novel	0.166667	0.166667	0.425474	0.380625		-0.1607	0.990809	0.996212	ENSG00000130939	UBE4B	1	+	10095461	10147090	2380
circ_000544	novel	0.166667	0.166667	0.511997	0.601646		0.23278	0.927698	0.969477	ENSG00000130939	UBE4B	1	+	10095461	10151561	2715
circ_000545	novel	0	0.333333	0.001	0.889318		9.79656	0.105638	0.45503	ENSG00000130939	UBE4B	1	+	10101108	10105744	462
circ_000546	novel	0.333333	0.5	0.885456	1.27287		0.523587	0.74831	0.883785	ENSG00000130939	UBE4B	1	+	10101108	10119613	1092
circ_000547	novel	0	0.416667	0.001	1.77021		10.7897	0.057928	0.45503	ENSG00000130939	UBE4B	1	+	10101108	10122076	1207
circ_000548	novel	1	0.416667	2.82839	0.994057		-1.50858	0.320607	0.535205	ENSG00000130939	UBE4B	1	+	10101108	10130813	1564
circ_104377	hsa_circ_0073237	44.5	185	154.411	853.616	504.014	2.46681	0.00101397	0.243904	ENSG00000038427	VCAN	5	+	83537007	83542268	5262
circ_000550	hsa_circ_0009689	1.33333	0	3.70199	0.001		-11.8541	0.00298848	0.378223	ENSG00000130939	UBE4B	1	+	10117459	10119613	243
circ_000551	novel	1.5	0.833333	4.48126	2.71431		-0.723319	0.521947	0.732436	ENSG00000130939	UBE4B	1	+	10117459	10130813	715
circ_000552	novel	0.25	0	0.531001	0.001		-9.05257	0.181921	0.45503	ENSG00000130939	UBE4B	1	+	10117459	10132482	829
circ_000553	hsa_circ_0007962	2.75	2.25	9.43441	7.20461		-0.389011	0.7049	0.859009	ENSG00000130939	UBE4B	1	+	10117459	10135186	1028
circ_000554	novel	3.08333	1.66667	8.13331	4.18685		-0.957976	0.292984	0.501812	ENSG00000130939	UBE4B	1	+	10117459	10137205	1167
circ_000555	novel	0.916667	0.333333	1.92465	0.693349		-1.47294	0.391538	0.614337	ENSG00000130939	UBE4B	1	+	10117459	10145039	1267
circ_000556	novel	0.416667	0	1.15296	0.001		-10.1711	0.0953291	0.45503	ENSG00000130939	UBE4B	1	+	10117459	10149282	1494
circ_000557	hsa_circ_0009690	1.16667	0.75	3.13533	3.83411		0.290277	0.995598	0.998546	ENSG00000130939	UBE4B	1	+	10117459	10151561	1730
circ_000558	novel	0.333333	0.416667	0.814603	3.08766		1.92234	0.396126	0.618806	ENSG00000130939	UBE4B	1	+	10117459	10171329	2329
circ_000559	hsa_circ_0009691	1.08333	0	1.94059	0.001		-10.9223	0.0168195	0.45503	ENSG00000130939	UBE4B	1	+	10119513	10122076	216
circ_000560	novel	2.16667	1.25	6.08243	5.65956		-0.10396	0.71886	0.867906	ENSG00000130939	UBE4B	1	+	10119513	10130813	573
circ_000561	hsa_circ_0009692	1.25	0.333333	2.81098	0.651943		-2.10826	0.178904	0.45503	ENSG00000130939	UBE4B	1	+	10119513	10135186	886
circ_000562	novel	0.916667	0.5	2.0381	1.07055		-0.928867	0.561808	0.764277	ENSG00000130939	UBE4B	1	+	10119513	10145039	1125
circ_000563	novel	0.166667	0.0833333	0.425474	0.300823		-0.500157	0.818509	0.919027	ENSG00000130939	UBE4B	1	+	10119513	10151561	1588
circ_000564	novel	0.333333	0.25	1.00147	0.869275		-0.204234	0.92429	0.967933	ENSG00000130939	UBE4B	1	+	10121962	10130813	472
circ_000565	novel	0.0833333	0.166667	0.15506	0.598618		1.94881	0.550012	0.755776	ENSG00000130939	UBE4B	1	+	10121962	10135186	785
circ_000566	novel	1.75	1	3.69628	2.80452		-0.398321	0.646389	0.823956	ENSG00000130939	UBE4B	1	+	10126794	10130813	357
circ_000567	novel	0.166667	0.166667	0.511997	0.268984		-0.928613	0.835295	0.926929	ENSG00000130939	UBE4B	1	+	10126794	10132482	471
circ_000568	novel	3.58333	1.83333	9.03401	4.83285		-0.902492	0.306626	0.518635	ENSG00000130939	UBE4B	1	+	10126794	10135186	670
circ_000569	hsa_circ_0009695	3.75	1.33333	6.86781	3.00854		-1.19079	0.176844	0.45503	ENSG00000130939	UBE4B	1	+	10126794	10137205	809
circ_000570	novel	0	0.166667	0.001	0.325972		8.3486	0.206999	0.45503	ENSG00000130939	UBE4B	1	+	10126794	10151561	1372
circ_000571	hsa_circ_0009696	1.25	1.08333	3.59005	3.12209		-0.201494	0.880419	0.949633	ENSG00000130939	UBE4B	1	+	10130500	10130813	216
circ_000572	novel	0.666667	0.833333	1.93662	2.34904		0.278532	0.814164	0.917185	ENSG00000130939	UBE4B	1	+	10130500	10135186	529
circ_000573	novel	2.41667	1.33333	7.79497	5.22954		-0.575858	0.526447	0.736277	ENSG00000130939	UBE4B	1	+	10132369	10137205	452
circ_000574	hsa_circ_0009698	1.33333	0.166667	2.88929	0.601646		-2.26373	0.105123	0.45503	ENSG00000130939	UBE4B	1	+	10132369	10149282	779
circ_000575	novel	0.25	0	0.631544	0.001		-9.30274	0.161462	0.45503	ENSG00000130939	UBE4B	1	+	10132369	10158482	1142
circ_000576	novel	0.333333	0	1.39689	0.001		-10.448	0.0951348	0.45503	ENSG00000130939	UBE4B	1	+	10134988	10135186	199
circ_000577	hsa_circ_0006955	26.0833	10.1667	69.2066	30.7523		-1.17022	0.0137236	0.45503	ENSG00000130939	UBE4B	1	+	10134988	10137205	338
circ_000578	novel	0.166667	0	0.425474	0.001		-8.73293	0.21329	0.45503	ENSG00000130939	UBE4B	1	+	10134988	10149282	665
circ_000579	novel	0.666667	0.25	1.67306	0.636547		-1.39415	0.457779	0.678368	ENSG00000130939	UBE4B	1	+	10134988	10151561	901
circ_000580	novel	0.166667	0	0.511997	0.001		-8.99999	0.196773	0.45503	ENSG00000130939	UBE4B	1	+	10134988	10161286	1173
circ_000581	novel	0.166667	0.166667	0.314798	0.532583		0.758581	0.819924	0.919642	ENSG00000130939	UBE4B	1	+	10137067	10147090	367
circ_000582	novel	0	0.75	0.001	2.11582		11.047	0.0213164	0.45503	ENSG00000130939	UBE4B	1	+	10144940	10149282	327
circ_000583	novel	0.583333	0.5	0.841465	1.52455		0.857407	0.759643	0.890153	ENSG00000130939	UBE4B	1	+	10144940	10151561	563
circ_000584	novel	0.833333	0.333333	1.70874	0.615659		-1.47273	0.425616	0.648039	ENSG00000130939	UBE4B	1	+	10144940	10158482	690
circ_000585	novel	2	0.75	5.89445	4.97411		-0.244919	0.546114	0.752473	ENSG00000130939	UBE4B	1	+	10144940	10161286	835
circ_000586	novel	0.333333	0	0.620238	0.001		-9.27668	0.149945	0.45503	ENSG00000130939	UBE4B	1	+	10144940	10168270	970
circ_000587	novel	1.41667	0.166667	2.6403	0.463809		-2.5091	0.0911381	0.45503	ENSG00000130939	UBE4B	1	+	10146963	10151561	463
circ_000588	novel	2.5	1.08333	6.1564	3.62817		-0.762844	0.358507	0.578997	ENSG00000130939	UBE4B	1	+	10146963	10161286	735
circ_000589	novel	1.16667	0.583333	2.78175	1.99979		-0.476144	0.64995	0.826117	ENSG00000130939	UBE4B	1	-	10149183	10161285	12103
circ_000590	hsa_circ_0009700	3.41667	2.75	8.92166	9.14881		0.0362712	0.989723	0.996016	ENSG00000130939	UBE4B	1	+	10149184	10151561	335
circ_000591	hsa_circ_0009701	20.75	7.5	57.0759	24.3264		-1.23036	0.0116338	0.45503	ENSG00000130939	UBE4B	1	+	10149184	10161286	607
circ_000592	novel	0.166667	0.0833333	0.314798	0.289758		-0.119576	0.89339	0.954849	ENSG00000130939	UBE4B	1	+	10149184	10171329	934
circ_000593	novel	0.916667	0.333333	3.04124	1.48715		-1.03211	0.398926	0.621469	ENSG00000130939	UBE4B	1	+	10151326	10161286	508
circ_000594	hsa_circ_0009702	0.25	0.25	0.737011	0.736138		-0.00171016	0.990648	0.996212	ENSG00000130939	UBE4B	1	+	10161142	10171329	472
circ_000595	novel	0.333333	0	0.896959	0.001		-9.8089	0.119839	0.45503	ENSG00000130939	UBE4B	1	+	10178644	10180142	570
circ_000596	novel	0.166667	1.16667	0.209576	2.58458		3.62439	0.0541815	0.45503	ENSG00000054523	KIF1B	1	+	10232250	10256323	262
circ_000597	novel	0.666667	0.666667	3.34883	2.11863		-0.660527	0.795662	0.908323	ENSG00000054523	KIF1B	1	+	10232250	10258672	442
circ_000598	novel	0.416667	0.833333	0.898739	4.29068		2.25523	0.196415	0.45503	ENSG00000054523	KIF1B	1	+	10232250	10261970	508
circ_000599	novel	0.5	0.25	1.88072	1.01279		-0.892946	0.633222	0.815606	ENSG00000054523	KIF1B	1	+	10232250	10268263	799
circ_000600	novel	0	0.25	0.001	0.636547		9.31412	0.134622	0.45503	ENSG00000054523	KIF1B	1	+	10232250	10272306	943
circ_000601	novel	15.0833	16.75	40.7925	46.9661		0.203316	0.600682	0.793011	ENSG00000054523	KIF1B	1	+	10232250	10278128	1259
circ_000602	novel	0.5	0.25	0.839172	1.0992		0.38942	0.972612	0.988794	ENSG00000054523	KIF1B	1	+	10232250	10282533	1513
circ_000603	novel	0.25	0.166667	0.515846	0.424365		-0.281636	0.920606	0.966203	ENSG00000054523	KIF1B	1	+	10232251	10278129	1259
circ_000604	novel	1.16667	0.916667	2.23496	2.97827		0.414229	0.740719	0.879316	ENSG00000054523	KIF1B	1	+	10232254	10278132	1259
circ_000605	novel	0	0.166667	0.001	0.424365		8.72916	0.184651	0.45503	ENSG00000054523	KIF1B	1	-	10232299	10268248	35950
circ_000606	novel	0	0.166667	0.001	0.424365		8.72916	0.184651	0.45503	ENSG00000054523	KIF1B	1	+	10233036	10234238	1203
circ_000607	novel	0.916667	0.916667	4.03747	3.15589		-0.355401	0.868317	0.943923	ENSG00000054523	KIF1B	1	+	10256247	10258672	257
circ_000608	novel	1.25	1.16667	3.02827	3.86161		0.350706	0.786947	0.904038	ENSG00000054523	KIF1B	1	+	10256247	10268263	614
circ_000609	novel	0.166667	0.333333	0.427026	1.25751		1.55818	0.541484	0.748801	ENSG00000054523	KIF1B	1	+	10256247	10271579	692
circ_000610	novel	0.166667	0.166667	0.511997	0.268984		-0.928613	0.835295	0.926929	ENSG00000054523	KIF1B	1	+	10256247	10272306	758
circ_000611	novel	0.25	0.166667	0.747638	0.380625		-0.973969	0.768933	0.894985	ENSG00000054523	KIF1B	1	+	10256247	10282533	1328
circ_000612	novel	0	0.166667	0.001	0.380625		8.57223	0.193714	0.45503	ENSG00000054523	KIF1B	1	+	10258493	10258874	382
circ_000613	novel	0.583333	0.333333	1.42845	0.771039		-0.889571	0.652177	0.827548	ENSG00000054523	KIF1B	1	+	10258493	10260230	1738
circ_000614	novel	1.25	1.08333	3.13976	3.39586		0.113125	0.9614	0.984187	ENSG00000054523	KIF1B	1	+	10258493	10261970	246
circ_000615	hsa_circ_0009703	0.333333	0.583333	1.40445	1.82089		0.374636	0.701674	0.857141	ENSG00000054523	KIF1B	1	+	10258493	10268263	537
circ_000616	novel	0.166667	0.583333	0.417196	1.51366		1.85924	0.340163	0.558177	ENSG00000054523	KIF1B	1	+	10258493	10272306	681
circ_000617	novel	0.25	0	0.585776	0.001		-9.19421	0.165665	0.45503	ENSG00000054523	KIF1B	1	+	10258493	10275503	775
circ_000618	novel	0.416667	0.25	1.17237	1.06213		-0.142477	0.897015	0.956485	ENSG00000054523	KIF1B	1	+	10258493	10276399	854
circ_000619	novel	3.58333	2.33333	9.16177	6.1372		-0.578045	0.469306	0.688745	ENSG00000054523	KIF1B	1	+	10258493	10278128	997
circ_000620	novel	1	0.583333	2.75825	1.51926		-0.860384	0.637143	0.818068	ENSG00000054523	KIF1B	1	+	10258493	10282533	1251
circ_000621	novel	1.33333	1.08333	4.7445	4.39009		-0.112006	0.942233	0.975491	ENSG00000054523	KIF1B	1	+	10261905	10268263	357
circ_000622	novel	0.416667	0	1.36473	0.001		-10.4144	0.0843501	0.45503	ENSG00000054523	KIF1B	1	+	10261905	10272306	501
circ_000623	novel	0.416667	0.5	1.19371	1.65592		0.472181	0.784939	0.903082	ENSG00000054523	KIF1B	1	+	10261905	10282533	1071
circ_000624	novel	0.333333	0.416667	0.524374	1.23819		1.23957	0.591406	0.785721	ENSG00000054523	KIF1B	1	+	10261905	10291161	1151
circ_000625	novel	0.333333	0	0.419152	0.001		-8.71133	0.185807	0.45503	ENSG00000054523	KIF1B	1	-	10266237	10266461	225
circ_000626	hsa_circ_0002002	9.83333	10.5	26.809	34.0445		0.344708	0.525222	0.735205	ENSG00000054523	KIF1B	1	+	10267380	10268263	291
circ_000627	novel	3.33333	5.41667	9.31093	19.363		1.0563	0.101397	0.45503	ENSG00000054523	KIF1B	1	+	10267380	10272306	435
circ_000628	novel	0.25	0	0.582873	0.001		-9.18704	0.165344	0.45503	ENSG00000054523	KIF1B	1	+	10267380	10275503	529
circ_000629	novel	0.0833333	0.416667	0.15506	1.61381		3.37958	0.236137	0.45503	ENSG00000054523	KIF1B	1	+	10267380	10276399	608
circ_000630	novel	4.83333	3.33333	11.773	10.7403		-0.132457	0.765499	0.893386	ENSG00000054523	KIF1B	1	+	10267380	10282533	1005
circ_000631	novel	0.0833333	0.583333	0.212737	1.48492		2.80325	0.214208	0.45503	ENSG00000054523	KIF1B	1	+	10267380	10291161	1085
circ_000632	novel	0.25	0.583333	0.75296	1.50375		0.997923	0.470631	0.689831	ENSG00000054523	KIF1B	1	+	10268152	10278128	572
circ_000633	novel	0.833333	0.333333	2.0293	1.00388		-1.01539	0.533375	0.742109	ENSG00000054523	KIF1B	1	+	10271502	10275503	238
circ_000634	novel	0.75	0.25	1.35397	0.569807		-1.24865	0.473635	0.692464	ENSG00000054523	KIF1B	1	+	10271502	10276399	317
circ_000635	novel	4.08333	4.08333	9.9663	9.35478		-0.0913544	0.974428	0.989663	ENSG00000054523	KIF1B	1	+	10271502	10278128	460
circ_000636	hsa_circ_0009706	4	1.83333	9.46664	5.04348		-0.908433	0.247182	0.461231	ENSG00000054523	KIF1B	1	+	10271502	10282533	714
circ_000637	novel	0.666667	0.0833333	1.13881	0.266292		-2.09645	0.310063	0.522691	ENSG00000054523	KIF1B	1	+	10275428	10278128	298
circ_000638	novel	9	7.41667	21.0674	19.5024		-0.111365	0.880102	0.949515	ENSG00000054523	KIF1B	1	+	10275428	10282533	552
circ_000639	novel	0.333333	0	0.896959	0.001		-9.8089	0.119839	0.45503	ENSG00000054523	KIF1B	1	+	10275428	10292122	708
circ_000640	novel	0	0.166667	0.001	0.380625		8.57223	0.193714	0.45503	ENSG00000054523	KIF1B	1	+	10275504	10276320	817
circ_000641	novel	0	0.166667	0.001	0.268984		8.07138	0.22404	0.45503	ENSG00000054523	KIF1B	1	+	10276321	10282533	476
circ_000642	novel	0.333333	0.5	0.795036	0.891267		0.164837	0.85525	0.936793	ENSG00000054523	KIF1B	1	+	10276321	10291161	556
circ_000643	novel	0.75	0.333333	1.54793	0.651943		-1.24753	0.521641	0.732147	ENSG00000054523	KIF1B	1	+	10277986	10282533	397
circ_000644	novel	0.25	0.333333	1.41842	0.848729		-0.740905	0.913905	0.963278	ENSG00000054523	KIF1B	1	+	10282322	10297246	893
circ_000645	novel	0.166667	0.166667	0.314798	0.424365		0.430878	0.887214	0.952122	ENSG00000054523	KIF1B	1	+	10282322	10321857	6571
circ_000646	novel	0	0.166667	0.001	0.424365		8.72916	0.184651	0.45503	ENSG00000054523	KIF1B	1	+	10282400	10292122	290
circ_000647	novel	0	0.166667	0.001	0.708084		9.46778	0.145107	0.45503	ENSG00000054523	KIF1B	1	-	10282405	10337456	55052
circ_000648	novel	0	0.166667	0.001	0.833146		9.70243	0.13368	0.45503	ENSG00000054523	KIF1B	1	-	10282448	10295717	13270
circ_000649	novel	0	0.166667	0.001	0.833146		9.70243	0.13368	0.45503	ENSG00000054523	KIF1B	1	+	10282448	10295717	380
circ_000650	novel	0	0.166667	0.001	0.833146		9.70243	0.13368	0.45503	ENSG00000054523	KIF1B	1	-	10287406	10288005	600
circ_000651	novel	3.41667	3.5	10.7703	14.6369		0.442549	0.540654	0.748196	ENSG00000054523	KIF1B	1	+	10291082	10297246	681
circ_000652	novel	1.33333	1.83333	5.30088	7.09333		0.420229	0.551573	0.756968	ENSG00000054523	KIF1B	1	+	10291082	10321857	6359
circ_000653	novel	1.33333	1.08333	3.872	3.64573		-0.0868681	0.928181	0.96969	ENSG00000054523	KIF1B	1	+	10291082	10324895	6676
circ_000654	novel	0	0.166667	0.001	0.601646		9.23277	0.157112	0.45503	ENSG00000054523	KIF1B	1	+	10291082	10326359	6925
circ_000655	novel	0.416667	0.166667	0.52394	0.268984		-0.961881	0.719845	0.868485	ENSG00000054523	KIF1B	1	+	10291082	10334638	7044
circ_000656	novel	1.83333	0.833333	3.57229	3.24759		-0.13748	0.730102	0.874518	ENSG00000054523	KIF1B	1	+	10292047	10321857	6279
circ_000657	novel	0	0.166667	0.001	0.424365		8.72916	0.184651	0.45503	ENSG00000054523	KIF1B	1	+	10292047	10334638	6964
circ_000658	novel	0	0.166667	0.001	0.601646		9.23277	0.157112	0.45503	ENSG00000054523	KIF1B	1	-	10305104	10305580	477
circ_000659	novel	0.333333	0	1.04855	0.001		-10.0342	0.108264	0.45503	ENSG00000054523	KIF1B	1	+	10309063	10381641	19397
circ_000660	novel	0.75	0.833333	2.23801	2.33359		0.0603366	0.861843	0.940445	ENSG00000054523	KIF1B	1	+	10320043	10321857	243
circ_000661	novel	54.5	27	130.937	78.4917		-0.738265	0.0847023	0.45503	ENSG00000054523	KIF1B	1	+	10320043	10324895	560
circ_000662	novel	0.166667	0.583333	0.814213	1.19555		0.554201	0.538393	0.746304	ENSG00000054523	KIF1B	1	+	10320043	10326359	809
circ_000663	novel	0.916667	0.166667	2.62013	0.424365		-2.62626	0.148859	0.45503	ENSG00000054523	KIF1B	1	+	10320043	10334638	928
circ_000664	novel	0.166667	0	0.425474	0.001		-8.73293	0.21329	0.45503	ENSG00000054523	KIF1B	1	+	10320043	10336742	1014
circ_000665	novel	0.0833333	1.08333	0.15506	3.39413		4.45215	0.0290973	0.45503	ENSG00000054523	KIF1B	1	+	10320043	10337203	1144
circ_000666	novel	0.416667	0	1.94027	0.001		-10.922	0.0676641	0.45503	ENSG00000054523	KIF1B	1	+	10320043	10337533	1307
circ_000667	hsa_circ_0009709	0.333333	0.916667	0.524374	2.67803		2.3525	0.169787	0.45503	ENSG00000054523	KIF1B	1	+	10320043	10343287	1573
circ_000668	novel	0.583333	0.833333	1.23547	2.34517		0.924625	0.528723	0.738272	ENSG00000054523	KIF1B	1	+	10320043	10348733	1834
circ_000669	novel	0	0.333333	0.001	0.750336		9.55139	0.114586	0.45503	ENSG00000054523	KIF1B	1	+	10320043	10352736	1940
circ_000670	novel	0.0833333	0.416667	0.15506	1.16913		2.91454	0.299199	0.509313	ENSG00000054523	KIF1B	1	+	10320043	10375373	3320
circ_000671	novel	8	11.3333	16.3878	28.307		0.788531	0.143314	0.45503	ENSG00000054523	KIF1B	1	+	10320043	10376676	3452
circ_000672	novel	0	0.333333	0.001	0.761251		9.57223	0.113254	0.45503	ENSG00000054523	KIF1B	1	+	10320043	10388508	15284
circ_000673	novel	0.0833333	0.166667	0.255998	0.579517		1.17872	0.65131	0.826966	ENSG00000054523	KIF1B	1	+	10321709	10342168	1423
circ_000674	novel	0.333333	0	0.646553	0.001		-9.33662	0.149033	0.45503	ENSG00000054523	KIF1B	1	+	10321709	10348733	1740
circ_000675	novel	0	0.25	0.001	1.02268		9.99814	0.113774	0.45503	ENSG00000054523	KIF1B	1	+	10321709	10376676	3358
circ_000676	novel	0.5	0.5	1.03268	1.43774		0.47741	0.804361	0.91274	ENSG00000054523	KIF1B	1	+	10323884	10324895	317
circ_000677	novel	4.66667	1.41667	10.1792	4.42492		-1.2019	0.0898139	0.45503	ENSG00000054523	KIF1B	1	+	10323884	10334638	685
circ_000678	novel	0.333333	0.166667	0.519695	0.325972		-0.672919	0.802026	0.911559	ENSG00000054523	KIF1B	1	+	10323884	10336742	771
circ_000679	novel	0.166667	0	0.425474	0.001		-8.73293	0.21329	0.45503	ENSG00000054523	KIF1B	1	+	10323884	10337533	1064
circ_000680	novel	0.333333	0.166667	0.519695	0.424365		-0.292361	0.880808	0.949761	ENSG00000054523	KIF1B	1	+	10323884	10339859	1155
circ_000681	novel	1.16667	0.25	2.86346	0.680014		-2.07412	0.164274	0.45503	ENSG00000054523	KIF1B	1	+	10323884	10343287	1330
circ_000682	novel	2.75	3	7.63064	7.75897		0.0240619	0.844232	0.931347	ENSG00000054523	KIF1B	1	+	10323884	10345953	1439
circ_000683	novel	1.16667	1.41667	1.98183	5.18253		1.38682	0.274693	0.487017	ENSG00000054523	KIF1B	1	+	10323884	10348733	1591
circ_000684	novel	0.75	0	1.67226	0.001		-10.7076	0.0368503	0.45503	ENSG00000054523	KIF1B	1	+	10323884	10352736	1697
circ_000685	novel	0.333333	0	0.419152	0.001		-8.71133	0.185807	0.45503	ENSG00000054523	KIF1B	1	+	10323884	10365648	2421
circ_000686	novel	0.166667	0.166667	0.511997	0.268984		-0.928613	0.835295	0.926929	ENSG00000054523	KIF1B	1	+	10323884	10376676	3209
circ_000687	novel	0.25	0.0833333	0.930848	0.212182		-2.13324	0.479936	0.697916	ENSG00000054523	KIF1B	1	+	10323886	10334640	685
circ_000688	novel	0.333333	0	0.419152	0.001		-8.71133	0.185807	0.45503	ENSG00000054523	KIF1B	1	-	10323931	10324869	939
circ_000689	novel	0	0.416667	0.001	0.814929		9.67053	0.103048	0.45503	ENSG00000054523	KIF1B	1	-	10323941	10324866	926
circ_000690	novel	0.5	0.416667	1.03568	1.24856		0.269688	0.90538	0.959291	ENSG00000054523	KIF1B	1	+	10324758	10326359	387
circ_000691	novel	0	0.166667	0.001	0.380625		8.57223	0.193714	0.45503	ENSG00000054523	KIF1B	1	+	10324758	10352736	1518
circ_000692	novel	0.166667	0.333333	0.314798	0.848729		1.43088	0.58355	0.780119	ENSG00000054523	KIF1B	1	+	10334520	10339859	589
circ_000693	novel	1.75	1.5	4.43197	3.39552		-0.384316	0.764784	0.892877	ENSG00000054523	KIF1B	1	+	10334520	10345953	873
circ_000694	novel	0.166667	0	0.44848	0.001		-8.8089	0.208529	0.45503	ENSG00000054523	KIF1B	1	+	10334520	10347827	940
circ_000695	novel	1.33333	1	3.3269	2.48136		-0.423046	0.826971	0.923097	ENSG00000054523	KIF1B	1	+	10334520	10348733	1025
circ_000696	novel	1	2.08333	2.5902	6.4793		1.32278	0.170071	0.45503	ENSG00000054523	KIF1B	1	+	10334520	10352736	1131
circ_000697	novel	0.333333	0	0.620238	0.001		-9.27668	0.149945	0.45503	ENSG00000054523	KIF1B	1	+	10334520	10361825	1407
circ_000698	novel	0.416667	0.583333	0.872292	0.941445		0.110065	0.874876	0.946955	ENSG00000054523	KIF1B	1	+	10334520	10365648	1855
circ_000699	novel	0	0.583333	0.001	1.48528		10.5365	0.0491491	0.45503	ENSG00000054523	KIF1B	1	+	10334520	10375373	2511
circ_000700	novel	0.333333	0	0.960476	0.001		-9.90761	0.114766	0.45503	ENSG00000054523	KIF1B	1	+	10336657	10361825	1288
circ_000701	novel	2.5	3.66667	6.93273	16.4662		1.24801	0.100767	0.45503	ENSG00000054523	KIF1B	1	+	10342050	10345953	284
circ_000702	novel	3.08333	2.5	5.65102	7.97537		0.497042	0.637134	0.818068	ENSG00000054523	KIF1B	1	+	10342050	10348733	436
circ_000703	novel	0.166667	0	0.209576	0.001		-7.71133	0.281384	0.487017	ENSG00000054523	KIF1B	1	+	10343908	10345781	1874
circ_000704	novel	6.16667	2.41667	13.3089	8.74587		-0.605718	0.239588	0.45503	ENSG00000054523	KIF1B	1	+	10345845	10348733	261
circ_000705	novel	0.5	0.75	1.18758	2.44471		1.04164	0.514572	0.726588	ENSG00000054523	KIF1B	1	-	10347758	10348730	973
circ_000706	novel	0.5	0.75	1.47295	3.52999		1.26095	0.434707	0.656925	ENSG00000054523	KIF1B	1	+	10347761	10348729	148
circ_000707	hsa_circ_0009711	99.6667	109.583	264.365	348.936		0.400433	0.322574	0.537396	ENSG00000054523	KIF1B	1	+	10347761	10348733	152
circ_000708	novel	1.08333	1.25	2.28894	3.21102		0.488347	0.65384	0.828777	ENSG00000054523	KIF1B	1	+	10347761	10352736	258
circ_000709	novel	0.5	0.583333	1.30091	1.60764		0.305427	0.807016	0.913881	ENSG00000054523	KIF1B	1	+	10347761	10365648	982
circ_000710	novel	0.5	0.25	0.628728	0.460464		-0.449349	0.824735	0.922047	ENSG00000054523	KIF1B	1	+	10347761	10376676	1770
circ_000711	novel	0.666667	0.583333	2.26242	1.69759		-0.414375	0.868056	0.943778	ENSG00000054523	KIF1B	1	+	10347763	10348735	152
circ_000712	novel	0	0.333333	0.001	0.537968		9.07138	0.139467	0.45503	ENSG00000054523	KIF1B	1	+	10352631	10355192	2562
circ_000713	novel	0.583333	0.666667	1.28769	1.84205		0.516524	0.7664	0.893872	ENSG00000054523	KIF1B	1	+	10352631	10365648	830
circ_000714	hsa_circ_0009712	0.5	0.166667	0.989333	0.424365		-1.22115	0.573002	0.772702	ENSG00000054523	KIF1B	1	+	10352631	10375373	1486
circ_000715	novel	0	0.166667	0.001	0.380625		8.57223	0.193714	0.45503	ENSG00000054523	KIF1B	1	+	10352631	10376676	1618
circ_000716	novel	0.166667	0	0.314798	0.001		-8.29828	0.241402	0.45503	ENSG00000054523	KIF1B	1	+	10360066	10360734	669
circ_000717	hsa_circ_0009713	1.75	1	5.03696	3.41433		-0.56095	0.530746	0.739968	ENSG00000054523	KIF1B	1	+	10360929	10365648	697
circ_000718	hsa_circ_0009714	1.75	0.916667	5.7438	2.85424		-1.0089	0.385962	0.608684	ENSG00000054523	KIF1B	1	+	10360929	10371262	891
circ_000719	hsa_circ_0009715	2.66667	2.75	6.72256	7.26638		0.112226	0.822827	0.921022	ENSG00000054523	KIF1B	1	+	10360929	10375373	1353
circ_000720	novel	0.333333	0	0.524374	0.001		-9.03445	0.165705	0.45503	ENSG00000054523	KIF1B	1	+	10360929	10376676	1485
circ_000721	novel	0.166667	0	0.575996	0.001		-9.16991	0.186593	0.45503	ENSG00000054523	KIF1B	1	+	10361692	10375373	1238
circ_000722	novel	0	0.166667	0.001	0.268984		8.07138	0.22404	0.45503	ENSG00000054523	KIF1B	1	-	10361712	10376712	15001
circ_000723	hsa_circ_0009716	18.25	17.5833	45.0769	52.7741		0.227443	0.634998	0.816903	ENSG00000054523	KIF1B	1	+	10363283	10365648	448
circ_000724	novel	0.666667	1	1.47681	2.60155		0.816884	0.507875	0.721306	ENSG00000054523	KIF1B	1	+	10363283	10371262	642
circ_000725	novel	0.666667	0.416667	1.54954	1.38792		-0.158916	0.859443	0.939093	ENSG00000054523	KIF1B	1	+	10363283	10375373	1104
circ_000726	novel	0.25	0	0.484837	0.001		-8.92136	0.181413	0.45503	ENSG00000054523	KIF1B	1	+	10363283	10376676	1236
circ_000727	novel	0	0.416667	0.001	0.839922		9.71411	0.101368	0.45503	ENSG00000054523	KIF1B	1	+	10363283	10381641	6201
circ_000728	hsa_circ_0009718	10.9167	6.25	27.0966	19.3134		-0.488507	0.350321	0.569655	ENSG00000054523	KIF1B	1	+	10365100	10365648	386
circ_000729	novel	0.5	1	1.1108	2.98943		1.42828	0.312774	0.525929	ENSG00000054523	KIF1B	1	+	10365100	10375373	1042
circ_000730	novel	0.166667	0	0.209576	0.001		-7.71133	0.281384	0.487017	ENSG00000054523	KIF1B	1	+	10365409	10371262	434
circ_000731	novel	0	0.166667	0.001	0.833146		9.70243	0.13368	0.45503	ENSG00000054523	KIF1B	1	+	10365409	10374465	584
circ_000732	novel	0	0.166667	0.001	0.424365		8.72916	0.184651	0.45503	ENSG00000054523	KIF1B	1	+	10365409	10374547	666
circ_000733	novel	0.333333	0	0.850948	0.001		-9.73293	0.123903	0.45503	ENSG00000054523	KIF1B	1	+	10365495	10375373	810
circ_000734	hsa_circ_0009719	1.08333	0.333333	3.00138	1.10213		-1.44533	0.270302	0.487017	ENSG00000054523	KIF1B	1	+	10368467	10371262	194
circ_000735	hsa_circ_0009721	11.5833	12.1667	29.1172	32.3661		0.152613	0.689006	0.849998	ENSG00000054523	KIF1B	1	+	10371141	10375373	584
circ_000736	novel	0.166667	0	0.575996	0.001		-9.16991	0.186593	0.45503	ENSG00000054523	KIF1B	1	+	10378969	10379209	241
circ_000737	novel	0.166667	0	0.310119	0.001		-8.27668	0.242835	0.45503	ENSG00000054523	KIF1B	1	+	10379251	10380174	924
circ_000738	novel	0.166667	0	0.310119	0.001		-8.27668	0.242835	0.45503	ENSG00000054523	KIF1B	1	-	10379251	10380174	924
circ_000739	novel	0.166667	0	0.511997	0.001		-8.99999	0.196773	0.45503	ENSG00000054523	KIF1B	1	-	10379553	10380104	552
circ_000740	novel	0.166667	0	1.31363	0.001		-10.3593	0.123419	0.45503	ENSG00000054523	KIF1B	1	-	10379702	10380004	303
circ_000741	novel	8.25	6.66667	18.3672	21.2716		0.211797	0.823755	0.921585	ENSG00000142657	PGD	1	+	10403071	10404279	185
circ_000742	hsa_circ_0009726	1.33333	2.25	3.8368	7.46485		0.960211	0.27669	0.487017	ENSG00000142657	PGD	1	+	10403071	10413251	580
circ_000743	hsa_circ_0009729	4.16667	1.16667	8.33947	3.10498		-1.42537	0.0792268	0.45503	ENSG00000142657	PGD	1	+	10404161	10413251	514
circ_000744	novel	0.666667	0	1.15397	0.001		-10.1724	0.0664419	0.45503	ENSG00000142657	PGD	1	+	10404161	10417509	779
circ_000745	novel	0.333333	0	1.40738	0.001		-10.4588	0.0900658	0.45503	ENSG00000142657	PGD	1	+	10408071	10417509	660
circ_000746	hsa_circ_0009732	2.58333	4.25	5.33604	15.3404		1.52349	0.0478129	0.45503	ENSG00000142657	PGD	1	+	10411418	10413251	325
circ_000747	novel	0	0.166667	0.001	0.268984		8.07138	0.22404	0.45503	ENSG00000142657	PGD	1	+	10412715	10413057	343
circ_000748	novel	0	0.166667	0.001	0.325972		8.3486	0.206999	0.45503	ENSG00000142657	PGD	1	+	10418826	10420821	1415
circ_000749	novel	0	0.333333	0.001	1.19724		10.2255	0.0839343	0.45503	ENSG00000142657	PGD	1	-	10419800	10420438	639
circ_000750	hsa_circ_001949	1.41667	3	3.59629	7.23804		1.00909	0.179876	0.45503	ENSG00000175279	CENPS	1	+	10433842	10442441	402
circ_000751	novel	4.08333	3.66667	11.3865	12.417		0.124993	0.848655	0.933675	ENSG00000175279	CENPS	1	+	10440344	10442438	244
circ_000752	novel	2.58333	2.25	7.36246	7.93036		0.107199	0.926266	0.968905	ENSG00000175279	CENPS	1	-	10440344	10442438	2095
circ_000753	hsa_circ_0006905	7.08333	7	19.3685	22.0276		0.185599	0.731669	0.875229	ENSG00000175279	CENPS	1	+	10440347	10442441	244
circ_000754	hsa_circ_0008936	12.5833	8.41667	33.5694	27.1222		-0.307672	0.515196	0.727056	ENSG00000160049	DFFA	1	-	10467190	10469338	305
circ_000755	novel	0.0833333	0.166667	0.255998	0.579517		1.17872	0.65131	0.826966	ENSG00000142655	PEX14	1	+	10519803	10528359	8557
circ_000756	novel	0	0.166667	0.001	0.268984		8.07138	0.22404	0.45503	ENSG00000142655	PEX14	1	-	10592741	10594510	1770
circ_000757	novel	0	0.5	0.001	0.938752		9.8746	0.0898543	0.45503	ENSG00000130940	CASZ1	1	-	10760701	10779834	19134
circ_000758	hsa_circ_0008660	2.5	2.5	8.52653	8.49587		-0.00519719	0.949582	0.978953	ENSG00000120948	TARDBP	1	+	11016844	11018873	305
circ_000759	novel	0.583333	0.166667	1.53805	0.375168		-2.03549	0.359776	0.580448	ENSG00000120948	TARDBP	1	+	11016844	11020599	476
circ_000760	novel	3.08333	2.16667	7.65072	5.75889		-0.409804	0.617177	0.804589	ENSG00000120948	TARDBP	1	+	11018733	11020599	312
circ_000761	novel	0.166667	0.0833333	0.209576	0.300823		0.52144	0.989567	0.99595	ENSG00000009724	MASP2	1	-	11030176	11030882	210
circ_000762	novel	0	0.5	0.001	0.806953		9.65634	0.0988715	0.45503	ENSG00000009724	MASP2	1	-	11030176	11034906	289
circ_000763	novel	0.25	0.333333	0.471713	0.693349		0.555672	0.790405	0.905912	ENSG00000171824	EXOSC10	1	-	11068008	11076948	748
circ_000764	hsa_circ_0009759	5.41667	4.58333	13.3365	13.5509		0.0230081	0.987303	0.995131	ENSG00000171824	EXOSC10	1	-	11070900	11076948	437
circ_000765	hsa_circ_0003467	14	9.08333	37.9761	33.936		-0.162275	0.650387	0.82641	ENSG00000171824	EXOSC10	1	-	11073934	11074326	171
circ_000766	hsa_circ_0002448	6.5	6	17.271	21.3694		0.307195	0.667223	0.837484	ENSG00000171824	EXOSC10	1	-	11073934	11076948	278
circ_000767	novel	0.166667	0	0.524274	0.001		-9.03418	0.194703	0.45503	ENSG00000171824	EXOSC10	1	-	11073934	11090668	1514
circ_000768	novel	0.833333	0.416667	2.24978	1.28309		-0.810157	0.594829	0.788519	ENSG00000171824	EXOSC10	1	-	11076842	11077651	237
circ_000769	novel	0.416667	0.0833333	0.978742	0.461727		-1.08389	0.555431	0.760003	ENSG00000171824	EXOSC10	1	-	11076842	11082878	897
circ_000770	hsa_circ_0008976	1.41667	2.16667	5.41606	7.93801		0.551533	0.461608	0.681735	ENSG00000171824	EXOSC10	1	-	11077330	11077651	165
circ_000771	hsa_circ_0009766	0.166667	0	0.64285	0.001		-9.32834	0.177345	0.45503	ENSG00000171824	EXOSC10	1	-	11077365	11077651	130
circ_000772	novel	0.166667	0.333333	0.478824	0.781409		0.706582	0.721881	0.869842	ENSG00000171824	EXOSC10	1	-	11079711	11082878	660
circ_000773	novel	1.75	2	5.13864	6.38169		0.312552	0.744281	0.881286	ENSG00000171824	EXOSC10	1	-	11080764	11081238	306
circ_000774	novel	0.166667	0	0.329778	0.001		-8.36535	0.236972	0.45503	ENSG00000171824	EXOSC10	1	-	11080764	11087591	641
circ_000775	novel	0.666667	0.333333	1.70942	0.80499		-1.08647	0.563995	0.765761	ENSG00000171824	EXOSC10	1	-	11080764	11088198	828
circ_000776	novel	0.5	0.333333	1.07005	0.649609		-0.720033	0.74879	0.884011	ENSG00000171824	EXOSC10	1	-	11090554	11091179	281
circ_000777	hsa_circ_001352	5.58333	4.66667	14.7536	15.1376		0.037063	0.99888	0.999642	ENSG00000171824	EXOSC10	1	-	11090554	11091597	386
circ_000778	novel	0.333333	0	0.419152	0.001		-8.71133	0.185807	0.45503	ENSG00000171824	EXOSC10	1	-	11090554	11095881	510
circ_000779	novel	0.666667	0.416667	1.52892	0.896909		-0.769481	0.683546	0.846603	ENSG00000171824	EXOSC10	1	-	11091014	11091597	271
circ_000780	novel	0	0.25	0.001	0.592808		9.21142	0.140134	0.45503	ENSG00000198793	MTOR	1	-	11107405	11124597	1363
circ_000781	hsa_circ_0009783	0.166667	0	0.314798	0.001		-8.29828	0.241402	0.45503	ENSG00000198793	MTOR	1	-	11112852	11130777	2197
circ_000782	novel	0.5	0.0833333	0.937287	0.416573		-1.16992	0.519845	0.730688	ENSG00000198793	MTOR	1	-	11114318	11133197	3030
circ_000783	novel	0.5	0.916667	1.17255	2.11189		0.848887	0.457783	0.678368	ENSG00000198793	MTOR	1	-	11117004	11133197	2551
circ_000784	novel	1.33333	2.16667	3.22888	6.95534		1.10709	0.268049	0.487017	ENSG00000198793	MTOR	1	-	11121095	11122126	422
circ_000785	hsa_circ_0009792	4.66667	6.5	15.6185	19.9849		0.355661	0.486296	0.703342	ENSG00000198793	MTOR	1	-	11121246	11122126	271
circ_000786	hsa_circ_0009795	1.16667	1.33333	2.40233	3.60767		0.586632	0.623514	0.809163	ENSG00000198793	MTOR	1	-	11121246	11133197	2468
circ_000787	novel	0	0.25	0.001	0.8108		9.6632	0.117574	0.45503	ENSG00000198793	MTOR	1	-	11121979	11124597	248
circ_000788	hsa_circ_0009798	0	0.166667	0.001	0.424365		8.72916	0.184651	0.45503	ENSG00000198793	MTOR	1	-	11121979	11127806	777
circ_000789	novel	0.25	0	0.314364	0.001		-8.29629	0.223075	0.45503	ENSG00000198793	MTOR	1	-	11121979	11130777	1446
circ_000790	novel	0	0.333333	0.001	0.537968		9.07138	0.139467	0.45503	ENSG00000198793	MTOR	1	-	11124498	11130777	1298
circ_000791	hsa_circ_0006576	21.5833	18.3333	47.8035	52.3213		0.130285	0.792651	0.906992	ENSG00000198793	MTOR	1	-	11124498	11133197	2197
circ_000792	novel	0.5	0	1.37833	0.001		-10.4287	0.0791825	0.45503	ENSG00000198793	MTOR	1	-	11126622	11130777	1162
circ_000793	novel	0	0.166667	0.001	0.532583		9.05686	0.166455	0.45503	ENSG00000198793	MTOR	1	-	11128004	11128552	222
circ_000794	novel	0.166667	0	0.64285	0.001		-9.32834	0.177345	0.45503	ENSG00000198793	MTOR	1	-	11128004	11130777	669
circ_000795	novel	0.166667	0	0.575996	0.001		-9.16991	0.186593	0.45503	ENSG00000198793	MTOR	1	-	11128855	11133197	1346
circ_000796	novel	2.08333	1.16667	4.70828	3.42928		-0.457295	0.568258	0.768959	ENSG00000198793	MTOR	1	-	11144648	11146791	302
circ_000797	novel	1.5	2.16667	4.39164	6.95403		0.663089	0.453566	0.674509	ENSG00000198793	MTOR	1	-	11199258	11199703	309
circ_000798	novel	0.75	0.75	2.3199	3.64808		0.653075	0.762444	0.891494	ENSG00000198793	MTOR	1	-	11199258	11209458	599
circ_000799	novel	0.416667	0	1.22875	0.001		-10.263	0.0910526	0.45503	ENSG00000198793	MTOR	1	-	11199258	11210906	692
circ_000800	novel	0.666667	0.833333	1.5776	1.83744		0.219971	0.799055	0.910179	ENSG00000198793	MTOR	1	-	11199258	11216234	1223
circ_000801	novel	0.166667	0.166667	0.209576	0.268984		0.360047	0.903403	0.958391	ENSG00000198793	MTOR	1	-	11199258	11234265	2045
circ_000802	novel	0.166667	0.333333	0.575996	0.537968		-0.0985365	0.918964	0.965565	ENSG00000198793	MTOR	1	-	11199258	11248094	3413
circ_000803	novel	1.83333	2.16667	4.86466	8.08686		0.73324	0.419619	0.641745	ENSG00000198793	MTOR	1	-	11204561	11209458	290
circ_000804	novel	0.25	0.333333	0.314364	1.06517		1.76057	0.52559	0.735566	ENSG00000198793	MTOR	1	-	11204561	11234265	1736
circ_000805	novel	1.08333	0.166667	2.231	0.770615		-1.53361	0.233468	0.45503	ENSG00000198793	MTOR	1	-	11210814	11216234	624
circ_000806	novel	2.5	1	5.91532	2.83608		-1.06056	0.249581	0.464603	ENSG00000198793	MTOR	1	-	11212312	11216234	531
circ_000807	novel	0.166667	0	0.575996	0.001		-9.16991	0.186593	0.45503	ENSG00000198793	MTOR	1	-	11228668	11228862	195
circ_000808	novel	0	0.5	0.001	1.62775		10.6687	0.0610378	0.45503	ENSG00000198793	MTOR	1	-	11228668	11228918	251
circ_000809	novel	0.166667	0	0.511997	0.001		-8.99999	0.196773	0.45503	ENSG00000198793	MTOR	1	-	11228668	11231434	516
circ_000810	novel	0.25	0.25	0.845699	0.869275		0.0396682	0.970609	0.987885	ENSG00000198793	MTOR	1	-	11228668	11232528	609
circ_000811	novel	0.333333	0	0.620238	0.001		-9.27668	0.149945	0.45503	ENSG00000198793	MTOR	1	-	11228668	11234265	822
circ_000812	novel	0.583333	0.0833333	1.1149	0.212182		-2.39354	0.313408	0.526688	ENSG00000198793	MTOR	1	-	11230925	11231434	265
circ_000813	novel	0.333333	0.333333	0.826795	0.537968		-0.620007	0.859722	0.939243	ENSG00000198793	MTOR	1	-	11230925	11234265	571
circ_000814	novel	0.166667	0	0.310119	0.001		-8.27668	0.242835	0.45503	ENSG00000198793	MTOR	1	-	11230925	11238617	993
circ_000815	novel	0.666667	0	2.43984	0.001		-11.2526	0.0325896	0.45503	ENSG00000198793	MTOR	1	-	11232436	11234265	306
circ_000816	novel	0.666667	1	1.91658	3.1813		0.731083	0.475366	0.694002	ENSG00000198793	MTOR	1	-	11233398	11234265	213
circ_000817	novel	0.166667	0	0.209576	0.001		-7.71133	0.281384	0.487017	ENSG00000198793	MTOR	1	-	11240303	11248094	946
circ_000818	hsa_circ_0009842	0.0833333	0.666667	0.262137	2.66651		3.34656	0.118446	0.45503	ENSG00000198793	MTOR	1	-	11243114	11248094	572
circ_000819	novel	4.75	3.58333	12.7249	13.1633		0.0488596	0.931317	0.971113	ENSG00000198793	MTOR	1	-	11247625	11248094	385
circ_000820	novel	0	0.166667	0.001	0.833146		9.70243	0.13368	0.45503	ENSG00000198793	MTOR	1	+	11253878	11256154	2277
circ_000821	novel	0.5	0	0.944394	0.001		-9.88325	0.104382	0.45503	ENSG00000120942	UBIAD1	1	+	11281300	11281829	530
circ_000822	novel	0	0.166667	0.001	0.598618		9.22549	0.157492	0.45503	ENSG00000120942	UBIAD1	1	-	11285595	11285891	297
circ_000823	novel	0	0.166667	0.001	0.268984		8.07138	0.22404	0.45503	ENSG00000120942	UBIAD1	1	+	11285788	11287401	1614
circ_000824	novel	0.166667	0	0.524274	0.001		-9.03418	0.194703	0.45503	ENSG00000120942	UBIAD1	1	+	11293467	11295678	2212
circ_000825	novel	2.41667	2.41667	6.27923	5.87496		-0.0960096	0.99259	0.997243	ENSG00000120942	UBIAD1	1	+	11294873	11295678	806
circ_000826	novel	0	0.25	0.001	0.570938		9.15719	0.142997	0.45503	ENSG00000120942	UBIAD1	1	-	11295785	11296441	657
circ_000827	novel	0.166667	0	0.209576	0.001		-7.71133	0.281384	0.487017	NA	NA	1	+	11426825	11430717	3893
circ_000828	novel	0	0.833333	0.001	1.62986		10.6705	0.0244605	0.45503	ENSG00000204624	DISP3	1	-	11500987	11502894	1908
circ_000829	novel	5.91667	7.08333	11.4556	21.5324		0.910452	0.167719	0.45503	ENSG00000204624	DISP3	1	+	11500990	11502897	1319
circ_000830	novel	0	0.166667	0.001	0.268984		8.07138	0.22404	0.45503	ENSG00000204624	DISP3	1	+	11500990	11516161	1752
circ_000831	novel	0.25	0	0.479687	0.001		-8.90595	0.182386	0.45503	ENSG00000116661	FBXO2	1	+	11648422	11648692	271
circ_000832	novel	2.16667	0.666667	6.22671	1.65498		-1.91165	0.0805803	0.45503	ENSG00000132879	FBXO44	1	+	11658267	11658871	359
circ_000833	novel	0.166667	0	1.08677	0.001		-10.0858	0.13662	0.45503	ENSG00000132879	FBXO44	1	-	11661315	11662255	941
circ_000834	novel	0.166667	0.0833333	0.209576	0.354042		0.756446	0.95495	0.981598	ENSG00000162490	DRAXIN	1	+	11706249	11709465	652
circ_000835	novel	0	0.333333	0.001	1.02601		10.0028	0.0937966	0.45503	ENSG00000162490	DRAXIN	1	+	11706249	11715208	947
circ_000836	novel	0.0833333	1	0.287998	3.29105		3.51442	0.0433953	0.45503	ENSG00000162490	DRAXIN	1	+	11709275	11715208	486
circ_000837	novel	1.25	3.33333	2.77595	9.89587		1.83385	0.0335608	0.45503	ENSG00000162490	DRAXIN	1	+	11711851	11715208	295
circ_000838	novel	0.166667	0	0.524274	0.001		-9.03418	0.194703	0.45503	NA	NA	1	-	11751294	11751535	242
circ_000839	hsa_circ_0009860	0.833333	0.166667	2.60593	0.424365		-2.61842	0.161554	0.45503	ENSG00000177000	MTHFR	1	-	11796206	11801399	690
circ_000840	hsa_circ_0009861	4.16667	2	10.3987	5.7257		-0.860872	0.277489	0.487017	ENSG00000177000	MTHFR	1	-	11800212	11801399	350
circ_000841	novel	0.166667	0	0.64285	0.001		-9.32834	0.177345	0.45503	ENSG00000177000	MTHFR	1	-	11800212	11803129	599
circ_000842	novel	0.583333	0.166667	1.58954	0.579517		-1.45569	0.443543	0.665337	ENSG00000011021	CLCN6	1	+	11815846	11816680	132
circ_000843	novel	0.25	0	0.465179	0.001		-8.86164	0.185212	0.45503	ENSG00000011021	CLCN6	1	-	11815912	11816612	701
circ_000844	novel	0.5	0.5	1.05749	1.81018		0.775488	0.689682	0.85042	ENSG00000011021	CLCN6	1	+	11815912	11816614	703
circ_000845	hsa_circ_0009865	2.58333	1.41667	6.93924	5.60246		-0.308717	0.592026	0.786252	ENSG00000011021	CLCN6	1	+	11823707	11827221	387
circ_000846	novel	0.166667	0.0833333	0.209576	0.134492		-0.639953	0.840706	0.929144	ENSG00000011021	CLCN6	1	+	11828458	11829322	294
circ_000847	novel	0.166667	0	0.209576	0.001		-7.71133	0.281384	0.487017	ENSG00000011021	CLCN6	1	+	11829829	11830641	813
circ_000848	novel	0.166667	0	0.209576	0.001		-7.71133	0.281384	0.487017	ENSG00000011021	CLCN6	1	-	11833205	11840390	7186
circ_000849	novel	0	0.166667	0.001	0.923453		9.85089	0.126743	0.45503	ENSG00000011021	CLCN6	1	+	11833515	11836153	732
circ_000850	novel	0	0.166667	0.001	0.598618		9.22549	0.157492	0.45503	ENSG00000011021	CLCN6	1	+	11833515	11836183	762
circ_000851	novel	0	0.166667	0.001	0.708084		9.46778	0.145107	0.45503	ENSG00000011021	CLCN6	1	+	11833515	11837499	1047
circ_000852	novel	0.166667	0	0.575996	0.001		-9.16991	0.186593	0.45503	ENSG00000011021	CLCN6	1	-	11833547	11834022	476
circ_000853	novel	0	0.166667	0.001	0.268984		8.07138	0.22404	0.45503	ENSG00000011021	CLCN6	1	+	11834484	11836183	324
circ_000854	hsa_circ_0009879	1.58333	0.25	3.13996	0.921156		-1.76923	0.142225	0.45503	ENSG00000083444	PLOD1	1	+	11947976	11950520	390
circ_000855	novel	0	0.416667	0.001	1.1795		10.204	0.0796359	0.45503	ENSG00000083444	PLOD1	1	+	11947976	11954893	567
circ_000856	novel	0.25	0.916667	0.479687	2.39287		2.31858	0.176585	0.45503	ENSG00000083444	PLOD1	1	+	11949773	11950520	298
circ_000857	hsa_circ_0009894	0.416667	0.166667	1.15887	0.424365		-1.44934	0.554774	0.759484	ENSG00000083444	PLOD1	1	+	11956917	11958647	436
circ_000858	novel	0	0.333333	0.001	1.84691		10.8509	0.0611213	0.45503	ENSG00000083444	PLOD1	1	+	11964644	11970816	574
circ_000859	hsa_circ_0009902	0.666667	1	2.01135	2.9873		0.570683	0.618114	0.805213	ENSG00000083444	PLOD1	1	+	11970670	11972997	273
circ_000860	hsa_circ_0009904	0	0.166667	0.001	0.532583		9.05686	0.166455	0.45503	ENSG00000083444	PLOD1	1	+	11972872	11972997	126
circ_000861	novel	0	0.166667	0.001	0.598618		9.22549	0.157492	0.45503	ENSG00000083444	PLOD1	1	-	11975049	11975417	369
circ_000862	novel	0.0833333	0.333333	0.157399	1.41617		3.16949	0.279584	0.487017	ENSG00000116688	MFN2	1	+	11981970	11982590	213
circ_000863	novel	0.416667	0.5	0.822945	1.9624		1.25375	0.560288	0.763485	ENSG00000116688	MFN2	1	+	11981970	11997421	816
circ_000864	hsa_circ_0009910	8.08333	5.58333	21.7657	19.0003		-0.196035	0.683986	0.846877	ENSG00000116688	MFN2	1	+	11989165	11992690	315
circ_000865	hsa_circ_0009911	0.5	0	0.995148	0.001		-9.95877	0.104465	0.45503	ENSG00000116688	MFN2	1	+	11989165	11996318	478
circ_000866	hsa_circ_0009912	0.5	0.25	2.21934	0.867937		-1.35447	0.533936	0.742518	ENSG00000116688	MFN2	1	+	11989165	11997421	603
circ_000867	novel	0.166667	0.0833333	0.44848	0.162986		-1.4603	0.680115	0.844475	ENSG00000116688	MFN2	1	+	11989165	11999008	733
circ_000868	novel	0.166667	0	0.209576	0.001		-7.71133	0.281384	0.487017	ENSG00000116688	MFN2	1	-	11989246	12004060	14815
circ_000869	novel	0.416667	1.16667	0.679434	4.66287		2.77881	0.0728601	0.45503	ENSG00000116688	MFN2	1	+	11996156	11997421	288
circ_000870	hsa_circ_0009918	0.166667	0	0.209576	0.001		-7.71133	0.281384	0.487017	ENSG00000116688	MFN2	1	+	11997297	11999095	342
circ_000871	hsa_circ_0009919	0.166667	0.166667	0.209576	0.424365		1.01783	0.774019	0.897427	ENSG00000116688	MFN2	1	+	11998770	11999095	217
circ_000872	hsa_circ_0006470	76.1667	42.3333	198.919	129.247		-0.622046	0.133428	0.45503	ENSG00000116688	MFN2	1	+	12001401	12002103	344
circ_000873	novel	0.0833333	0.166667	0.543384	0.268984		-1.01445	0.986135	0.994443	ENSG00000116688	MFN2	1	+	12001401	12002506	747
circ_000874	hsa_circ_0009923	1.08333	0.833333	3.42177	1.96633		-0.799237	0.630223	0.813537	ENSG00000116688	MFN2	1	+	12001401	12009726	1388
circ_000875	hsa_circ_0009930	0.75	0.5	1.43989	1.6168		0.167187	0.987104	0.995009	ENSG00000116688	MFN2	1	+	12005711	12009726	709
circ_000876	novel	0	0.166667	0.001	0.424365		8.72916	0.184651	0.45503	ENSG00000116688	MFN2	1	+	12006538	12007249	353
circ_000877	novel	0	0.333333	0.001	1.84691		10.8509	0.0611213	0.45503	ENSG00000116688	MFN2	1	+	12011692	12013094	1403
circ_000878	hsa_circ_0009943	0.0833333	0.666667	0.656814	1.95849		1.57618	0.23076	0.45503	ENSG00000028137	TNFRSF1B	1	+	12188796	12193098	720
circ_000879	novel	0.333333	0	0.620238	0.001		-9.27668	0.149945	0.45503	ENSG00000028137	TNFRSF1B	1	+	12192863	12193098	236
circ_000880	novel	0	0.25	0.001	0.902468		9.81773	0.109701	0.45503	ENSG00000028137	TNFRSF1B	1	+	12192863	12194032	314
circ_000881	novel	0.5	1.5	1.33459	5.68008		2.08951	0.0891775	0.45503	ENSG00000048707	VPS13D	1	+	12249223	12253826	222
circ_000882	novel	0.166667	0.0833333	0.64285	0.300823		-1.09557	0.704681	0.858841	ENSG00000048707	VPS13D	1	+	12249223	12258103	663
circ_000883	hsa_circ_0009955	0.916667	1.91667	1.82906	6.50985		1.83152	0.105804	0.45503	ENSG00000048707	VPS13D	1	+	12253722	12258103	546
circ_000884	novel	0.166667	0	0.314798	0.001		-8.29828	0.241402	0.45503	ENSG00000048707	VPS13D	1	+	12253722	12278038	3886
circ_000885	novel	0	0.166667	0.001	0.601646		9.23277	0.157112	0.45503	ENSG00000048707	VPS13D	1	+	12256333	12278038	3781
circ_000886	novel	0.166667	0	0.209576	0.001		-7.71133	0.281384	0.487017	ENSG00000048707	VPS13D	1	+	12260693	12268876	862
circ_000887	novel	0.166667	0	0.209576	0.001		-7.71133	0.281384	0.487017	ENSG00000048707	VPS13D	1	+	12260693	12271124	993
circ_000888	novel	0.333333	0	0.419152	0.001		-8.71133	0.185807	0.45503	ENSG00000048707	VPS13D	1	+	12266881	12271124	509
circ_000889	novel	1.83333	1.16667	4.41103	4.40782		-0.00105167	0.89613	0.956072	ENSG00000048707	VPS13D	1	+	12268706	12271124	302
circ_000890	novel	0.333333	0.333333	0.972628	1.84691		0.925151	0.692225	0.851851	ENSG00000048707	VPS13D	1	+	12270994	12273135	264
circ_000891	novel	0.75	0.333333	1.47738	1.18116		-0.322837	0.760172	0.890388	ENSG00000048707	VPS13D	1	+	12270994	12278038	2478
circ_000892	novel	0.75	0	1.34994	0.001		-10.3987	0.0475462	0.45503	ENSG00000048707	VPS13D	1	+	12273003	12278038	2347
circ_000893	hsa_circ_0009964	64.9167	49.9167	184.186	165.668		-0.152869	0.715585	0.866034	ENSG00000048707	VPS13D	1	+	12275825	12278038	2214
circ_000894	novel	0	0.25	0.001	0.636547		9.31412	0.134622	0.45503	ENSG00000048707	VPS13D	1	+	12275825	12279650	2366
circ_000895	novel	0.333333	0.416667	0.620238	0.838791		0.43549	0.829992	0.924544	ENSG00000048707	VPS13D	1	+	12279499	12288313	1275
circ_000896	novel	0.333333	0.5	1.08799	1.80494		0.73028	0.65836	0.83174	ENSG00000048707	VPS13D	1	+	12282705	12288313	1123
circ_000897	novel	0.333333	0	0.758599	0.001		-9.56719	0.133727	0.45503	ENSG00000048707	VPS13D	1	+	12288223	12291124	218
circ_000898	novel	0.5	0	1.20708	0.001		-10.2373	0.0874851	0.45503	ENSG00000048707	VPS13D	1	+	12288223	12308641	1016
circ_000899	novel	0.166667	0.166667	0.468735	0.601646		0.360141	0.899761	0.957324	ENSG00000048707	VPS13D	1	+	12290998	12299384	491
circ_000900	novel	0.25	0.333333	0.731055	0.848501		0.214936	0.886949	0.952122	ENSG00000048707	VPS13D	1	+	12290998	12304728	714
circ_000901	novel	0.583333	0.0833333	1.09759	0.300823		-1.86735	0.363806	0.584848	ENSG00000048707	VPS13D	1	+	12290998	12308641	925
circ_000902	novel	0	0.166667	0.001	0.598618		9.22549	0.157492	0.45503	ENSG00000048707	VPS13D	1	+	12291000	12299384	489
circ_000903	hsa_circ_0007677	3.25	2.5	9.94064	7.51788		-0.403012	0.679712	0.844204	ENSG00000048707	VPS13D	1	+	12299202	12304728	406
circ_000904	hsa_circ_0008275	7.83333	6.41667	22.2324	18.7706		-0.244191	0.725535	0.871735	ENSG00000048707	VPS13D	1	+	12299202	12308641	617
circ_000905	novel	0.333333	0	1.15199	0.001		-10.1699	0.101638	0.45503	ENSG00000048707	VPS13D	1	+	12299202	12311625	789
circ_000906	hsa_circ_0009971	0.166667	0.0833333	0.425474	0.300823		-0.500157	0.818509	0.919027	ENSG00000048707	VPS13D	1	+	12299202	12318337	1381
circ_000907	hsa_circ_0009972	0.166667	0.166667	0.367797	0.268984		-0.451386	0.936761	0.973063	ENSG00000048707	VPS13D	1	+	12299202	12321964	1671
circ_000908	hsa_circ_0009973	1.25	0.166667	3.8928	0.433801		-3.1657	0.0548966	0.45503	ENSG00000048707	VPS13D	1	+	12299202	12322746	1882
circ_000909	novel	0.5	0	1.25812	0.001		-10.2971	0.0863097	0.45503	ENSG00000048707	VPS13D	1	+	12299202	12333366	2395
circ_000910	novel	0.75	0.333333	1.53935	1.13051		-0.445343	0.719928	0.868539	ENSG00000048707	VPS13D	1	-	12299207	12308646	9440
circ_000911	novel	0.166667	0	0.314798	0.001		-8.29828	0.241402	0.45503	ENSG00000048707	VPS13D	1	+	12311454	12311925	285
circ_000912	novel	0.25	0.166667	0.314364	0.708084		1.17148	0.769991	0.89563	ENSG00000048707	VPS13D	1	+	12311454	12314327	498
circ_000913	hsa_circ_0009981	0	0.333333	0.001	0.926305		9.85534	0.100202	0.45503	ENSG00000048707	VPS13D	1	+	12311454	12323780	1340
circ_000914	novel	0	0.166667	0.001	0.601646		9.23277	0.157112	0.45503	ENSG00000048707	VPS13D	1	+	12311454	12329918	1637
circ_000915	novel	0.25	0	0.465179	0.001		-8.86164	0.185212	0.45503	ENSG00000048707	VPS13D	1	+	12314115	12346652	2134
circ_000916	hsa_circ_0009985	4.25	3.83333	12.1886	12.1399		-0.00577684	0.91654	0.964535	ENSG00000048707	VPS13D	1	+	12318072	12321964	556
circ_000917	hsa_circ_0009986	4.83333	3.08333	15.6987	8.5563		-0.875587	0.256725	0.474807	ENSG00000048707	VPS13D	1	+	12318072	12322746	767
circ_000918	hsa_circ_0009987	1.83333	0.333333	5.2262	1.25368		-2.05959	0.0657032	0.45503	ENSG00000048707	VPS13D	1	+	12318072	12323780	842
circ_000919	hsa_circ_0009988	2.41667	0.25	5.4175	1.13397		-2.25625	0.0254728	0.45503	ENSG00000048707	VPS13D	1	+	12318072	12333366	1280
circ_000920	novel	0.333333	0	1.06994	0.001		-10.0633	0.107141	0.45503	ENSG00000048707	VPS13D	1	+	12318072	12343051	1737
circ_000921	novel	0	0.333333	0.001	0.761251		9.57223	0.113254	0.45503	ENSG00000048707	VPS13D	1	+	12318072	12383155	4222
circ_000922	novel	0	0.166667	0.001	0.268984		8.07138	0.22404	0.45503	ENSG00000048707	VPS13D	1	+	12320588	12341959	2479
circ_000923	novel	0.5	0.25	1.25812	0.680014		-0.887639	0.65957	0.832619	ENSG00000048707	VPS13D	1	+	12321809	12335827	1003
circ_000924	hsa_circ_0009995	1.75	1.08333	5.07839	4.4135		-0.202448	0.741002	0.879434	ENSG00000048707	VPS13D	1	+	12322536	12323780	286
circ_000925	novel	0.416667	0	0.815455	0.001		-9.67146	0.123039	0.45503	ENSG00000048707	VPS13D	1	+	12322536	12327854	493
circ_000926	hsa_circ_0007588	3.91667	3.16667	13.0395	9.90817		-0.396202	0.65543	0.829792	ENSG00000048707	VPS13D	1	+	12322536	12329918	583
circ_000927	novel	0.5	1.58333	1.6156	4.32434		1.42041	0.175955	0.45503	ENSG00000048707	VPS13D	1	+	12322536	12333366	724
circ_000928	novel	0	0.166667	0.001	0.424365		8.72916	0.184651	0.45503	ENSG00000048707	VPS13D	1	+	12322536	12345509	1317
circ_000929	novel	0.166667	0.166667	0.44848	0.380625		-0.236671	0.974756	0.989663	ENSG00000048707	VPS13D	1	+	12341780	12416827	3707
circ_000930	novel	0.166667	0	0.425474	0.001		-8.73293	0.21329	0.45503	ENSG00000048707	VPS13D	1	+	12341783	12358601	1512
circ_000931	novel	0.5	0.666667	0.931149	1.65372		0.828631	0.593023	0.787148	ENSG00000048707	VPS13D	1	+	12341783	12416827	3704
circ_000932	novel	0.333333	0	0.419152	0.001		-8.71133	0.185807	0.45503	ENSG00000048707	VPS13D	1	+	12345374	12349374	546
circ_000933	novel	0.25	0.25	0.566117	0.86491		0.611449	0.823557	0.92149	ENSG00000048707	VPS13D	1	+	12353974	12363247	1017
circ_000934	novel	0.166667	0	0.425474	0.001		-8.73293	0.21329	0.45503	ENSG00000048707	VPS13D	1	+	12353974	12379596	1759
circ_000935	hsa_circ_0010003	2.41667	1.08333	6.32664	3.70638		-0.771428	0.356763	0.576949	ENSG00000048707	VPS13D	1	+	12355899	12363247	769
circ_000936	novel	0.416667	0	0.951021	0.001		-9.89333	0.110989	0.45503	ENSG00000048707	VPS13D	1	+	12358459	12373858	919
circ_000937	novel	0.5	0	1.27642	0.001		-10.3179	0.0834661	0.45503	ENSG00000048707	VPS13D	1	+	12358459	12379596	1192
circ_000938	novel	0.5	0.166667	1.062	0.325972		-1.70397	0.508823	0.722062	ENSG00000048707	VPS13D	1	+	12358459	12386334	1636
circ_000939	novel	2.91667	3	8.43541	8.93845		0.0835659	0.744787	0.881675	ENSG00000048707	VPS13D	1	+	12362720	12363247	307
circ_000940	novel	1.75	0.75	3.65684	1.82107		-1.00581	0.38569	0.608386	ENSG00000048707	VPS13D	1	+	12362720	12373858	776
circ_000941	novel	0.583333	0.5	2.11326	1.29383		-0.707821	0.816482	0.91819	ENSG00000048707	VPS13D	1	+	12362720	12386334	1493
circ_000942	novel	0.666667	0.25	1.64423	0.897927		-0.872743	0.575877	0.774699	ENSG00000048707	VPS13D	1	+	12362720	12400330	1643
circ_000943	hsa_circ_0010008	0.166667	0	0.524274	0.001		-9.03418	0.194703	0.45503	ENSG00000048707	VPS13D	1	+	12362720	12403973	1889
circ_000944	novel	5.75	5.08333	12.3386	14.1034		0.192865	0.759543	0.890149	ENSG00000048707	VPS13D	1	+	12362720	12416827	2192
circ_000945	novel	0.5	0	1.09424	0.001		-10.0957	0.0952774	0.45503	ENSG00000048707	VPS13D	1	+	12362720	12456130	2325
circ_000946	novel	1.16667	0.25	3.59427	0.667076		-2.42978	0.118355	0.45503	ENSG00000048707	VPS13D	1	+	12362720	12460396	2521
circ_000947	novel	0.333333	0	0.659555	0.001		-9.36535	0.14467	0.45503	ENSG00000048707	VPS13D	1	-	12363119	12383072	19954
circ_000948	novel	0	0.166667	0.001	0.268984		8.07138	0.22404	0.45503	ENSG00000048707	VPS13D	1	+	12368468	12400330	1336
circ_000949	novel	0	0.25	0.001	1.65971		10.6967	0.0767037	0.45503	ENSG00000048707	VPS13D	1	+	12368468	12416827	1885
circ_000950	novel	0.166667	0.166667	0.575996	0.325972		-0.821312	0.853078	0.935562	ENSG00000048707	VPS13D	1	+	12378428	12379596	273
circ_000951	novel	0	0.5	0.001	0.977915		9.93356	0.0860764	0.45503	ENSG00000048707	VPS13D	1	+	12378428	12400330	867
circ_000952	novel	0.166667	0	0.209576	0.001		-7.71133	0.281384	0.487017	ENSG00000048707	VPS13D	1	+	12378428	12403973	1113
circ_000953	novel	0.25	0	0.863994	0.001		-9.75488	0.132189	0.45503	ENSG00000048707	VPS13D	1	+	12382976	12386334	444
circ_000954	novel	0.166667	0	1.31363	0.001		-10.3593	0.123419	0.45503	ENSG00000048707	VPS13D	1	+	12382976	12400330	594
circ_000955	novel	0.0833333	0.5	0.262137	2.03644		2.95765	0.202168	0.45503	ENSG00000048707	VPS13D	1	+	12382976	12403973	840
circ_000956	novel	0	0.333333	0.001	0.967898		9.91871	0.0982873	0.45503	ENSG00000048707	VPS13D	1	+	12382976	12416827	1143
circ_000957	novel	0	0.5	0.001	0.806953		9.65634	0.0988715	0.45503	ENSG00000048707	VPS13D	1	+	12386185	12416827	849
circ_000958	novel	0.166667	0.333333	0.310119	0.913209		1.55812	0.558677	0.762468	ENSG00000048707	VPS13D	1	+	12400181	12401704	247
circ_000959	novel	2.5	1.41667	6.24708	5.05859		-0.304445	0.694529	0.853217	ENSG00000048707	VPS13D	1	+	12400181	12403973	396
circ_000960	hsa_circ_0004222	31.75	17.6667	80.8141	50.9551		-0.665379	0.145624	0.45503	ENSG00000048707	VPS13D	1	+	12400181	12416827	699
circ_000961	novel	0.833333	0.666667	2.69746	2.1673		-0.315703	0.815013	0.917577	ENSG00000048707	VPS13D	1	+	12400181	12460396	1028
circ_000962	novel	0.5	0.25	1.37234	0.924021		-0.570645	0.724699	0.871191	ENSG00000048707	VPS13D	1	+	12400183	12416829	699
circ_000963	novel	0.583333	1.25	1.25543	2.82128		1.16817	0.328638	0.544701	ENSG00000048707	VPS13D	1	+	12415087	12416827	303
circ_000964	novel	0.166667	0	0.44848	0.001		-8.8089	0.208529	0.45503	ENSG00000048707	VPS13D	1	+	12415087	12460396	632
circ_000965	novel	2.66667	2.75	5.41206	7.2782		0.427406	0.616983	0.804417	ENSG00000048707	VPS13D	1	+	12455998	12460396	329
circ_000966	novel	0.25	0.0833333	0.472197	0.289758		-0.704539	0.731266	0.875075	ENSG00000048707	VPS13D	1	+	12455998	12497631	771
circ_000967	novel	0.333333	0	0.635789	0.001		-9.31241	0.154541	0.45503	ENSG00000162496	DHRS3	1	+	12566105	12578276	12172
circ_000968	novel	0	0.666667	0.001	1.30389		10.3486	0.046534	0.45503	ENSG00000162496	DHRS3	1	-	12568162	12580666	892
circ_000969	hsa_circ_0010020	0.5	0.333333	1.37833	2.27172		0.720867	0.826408	0.922842	ENSG00000162496	DHRS3	1	-	12572728	12579412	485
circ_000970	hsa_circ_0010023	44.75	26.8333	145.374	108.696		-0.419474	0.309208	0.521698	ENSG00000162496	DHRS3	1	-	12578718	12579412	359
circ_000971	hsa_circ_0010024	2.75	2	7.80369	6.71502		-0.216764	0.747184	0.883047	ENSG00000162496	DHRS3	1	-	12578718	12580666	503
circ_000972	novel	0	0.166667	0.001	0.325972		8.3486	0.206999	0.45503	ENSG00000162496	DHRS3	1	+	12597392	12597652	261
circ_000973	novel	0.166667	0	0.64285	0.001		-9.32834	0.177345	0.45503	ENSG00000162496	DHRS3	1	+	12617295	12617677	383
circ_000974	novel	1	1.58333	3.19478	4.94548		0.630396	0.497035	0.712365	ENSG00000162493	PDPN	1	+	13595827	13607306	292
circ_000975	hsa_circ_0010027	4.75	7.66667	14.2489	23.5579		0.725362	0.184308	0.45503	ENSG00000162493	PDPN	1	+	13607173	13610516	264
circ_000976	novel	0.5	0.583333	1.51981	2.34799		0.627541	0.710051	0.862402	ENSG00000162493	PDPN	1	+	13607173	13614405	409
circ_000977	novel	0.583333	0.166667	1.58796	0.606886		-1.38768	0.436501	0.658691	ENSG00000162493	PDPN	1	+	13607173	13614411	415
circ_000978	novel	0.166667	0.916667	0.310119	3.58505		3.5311	0.0611156	0.45503	ENSG00000162493	PDPN	1	+	13610387	13614405	275
circ_000979	novel	0.416667	1.41667	1.887	5.19995		1.4624	0.14744	0.45503	ENSG00000162493	PDPN	1	+	13610387	13614411	281
circ_000980	novel	0.166667	0	0.314798	0.001		-8.29828	0.241402	0.45503	ENSG00000162493	PDPN	1	-	13616791	13617124	334
circ_000981	novel	0.5	0.166667	1.57282	0.380625		-2.04691	0.383862	0.606411	NA	NA	1	+	13670473	13671716	1244
circ_000982	hsa_circ_0010028	15.9167	13.4167	42.0489	39.25		-0.0993771	0.860873	0.939843	ENSG00000116731	PRDM2	1	+	13715541	13742157	449
circ_000983	novel	0.25	0.0833333	0.522856	0.134492		-1.95889	0.555805	0.760259	ENSG00000116731	PRDM2	1	+	13715541	13744592	2884
circ_000984	novel	11.0833	5.58333	27.1477	15.636		-0.795964	0.145709	0.45503	ENSG00000116731	PRDM2	1	+	13715541	13749487	576
circ_000985	novel	0.416667	0.166667	0.882375	0.268984		-1.71387	0.538972	0.74684	ENSG00000116731	PRDM2	1	+	13719474	13722347	2874
circ_000986	novel	0.166667	0	0.314798	0.001		-8.29828	0.241402	0.45503	ENSG00000116731	PRDM2	1	+	13719474	13773188	12763
circ_000987	hsa_circ_0005986	28.4167	31.5833	54.8464	82.3538		0.586438	0.200328	0.45503	ENSG00000116731	PRDM2	1	+	13731000	13742157	375
circ_000988	novel	0	0.333333	0.001	0.537968		9.07138	0.139467	0.45503	ENSG00000116731	PRDM2	1	+	13731000	13744592	2810
circ_000989	hsa_circ_0004861	28.9167	17.8333	61.0377	49.0904		-0.314261	0.458659	0.679139	ENSG00000116731	PRDM2	1	+	13731000	13749487	502
circ_000990	novel	0.333333	0.166667	0.629596	0.579517		-0.119576	0.906633	0.959901	ENSG00000116731	PRDM2	1	+	13731000	13750486	1501
circ_000991	novel	1.08333	1.5	2.59667	6.69801		1.36707	0.26086	0.480615	ENSG00000116731	PRDM2	1	+	13731000	13773188	1237
circ_000992	novel	0.5	0.166667	0.628728	0.532583		-0.239429	0.821506	0.920459	ENSG00000116731	PRDM2	1	+	13742005	13744592	2588
circ_000993	novel	1.66667	0.75	3.43937	2.21175		-0.63696	0.459289	0.679695	ENSG00000116731	PRDM2	1	+	13742005	13749487	280
circ_000994	novel	0.166667	0.416667	0.209576	1.04728		2.3211	0.406147	0.628788	ENSG00000116731	PRDM2	1	+	13742005	13750486	1279
circ_000995	novel	0	0.25	0.001	0.403476		8.65634	0.17155	0.45503	ENSG00000116731	PRDM2	1	+	13742005	13753994	4787
circ_000996	novel	0	0.666667	0.001	2.60816		11.3488	0.0214448	0.45503	ENSG00000116731	PRDM2	1	+	13742005	13754365	5158
circ_000997	novel	0.5	0.25	1.18383	1.22929		0.0543669	0.881976	0.950192	ENSG00000116731	PRDM2	1	+	13742005	13769173	415
circ_000998	novel	0.25	0.583333	0.419586	1.21942		1.53915	0.451278	0.672297	ENSG00000116731	PRDM2	1	+	13742005	13773188	1015
circ_000999	novel	0.166667	0	0.511997	0.001		-8.99999	0.196773	0.45503	ENSG00000116731	PRDM2	1	+	13749361	13769173	262
circ_001000	novel	0.333333	0	2.62726	0.001		-11.3593	0.0548891	0.45503	ENSG00000116731	PRDM2	1	+	13749361	13773188	862
circ_001001	novel	0.166667	0	0.209576	0.001		-7.71133	0.281384	0.487017	ENSG00000116731	PRDM2	1	+	13750420	13754365	3946
circ_001002	novel	0.166667	0	0.425474	0.001		-8.73293	0.21329	0.45503	ENSG00000116731	PRDM2	1	-	13756865	13757766	902
circ_001003	novel	5.66667	2.5	15.8793	8.57545		-0.888866	0.193046	0.45503	ENSG00000116731	PRDM2	1	+	13769039	13773188	735
circ_001004	novel	0.25	0	0.314364	0.001		-8.29629	0.223075	0.45503	ENSG00000116731	PRDM2	1	+	13769039	13774249	1796
circ_001005	novel	5.83333	2.91667	12.0842	8.27982		-0.545445	0.40643	0.629115	ENSG00000116731	PRDM2	1	+	13769039	13782831	5149
circ_001006	hsa_circ_0005888	1.25	1	3.04328	2.83465		-0.102456	0.92899	0.970133	ENSG00000116731	PRDM2	1	+	13769118	13773188	656
circ_001007	novel	1.25	0.25	3.74394	1.07733		-1.79709	0.141651	0.45503	ENSG00000116731	PRDM2	1	+	13769118	13782831	5070
circ_001008	novel	2.58333	2	6.40364	6.02058		-0.0889902	0.983318	0.99358	ENSG00000116731	PRDM2	1	+	13773073	13782826	4525
circ_001009	novel	1.58333	1.41667	3.8976	4.0921		0.0702548	0.880967	0.9498	ENSG00000116731	PRDM2	1	-	13773073	13782826	9754
circ_001010	novel	3.66667	0.833333	7.28053	2.359		-1.62587	0.0671085	0.45503	ENSG00000116731	PRDM2	1	+	13773078	13782831	4525
circ_001011	hsa_circ_0010029	2.91667	6.16667	7.89102	19.6481		1.31611	0.0304587	0.45503	ENSG00000116731	PRDM2	1	+	13778418	13782831	4414
circ_001012	novel	0.166667	0	0.575996	0.001		-9.16991	0.186593	0.45503	ENSG00000116731	PRDM2	1	+	13778418	13816570	6123
circ_001013	novel	0	0.166667	0.001	0.708084		9.46778	0.145107	0.45503	ENSG00000116731	PRDM2	1	+	13778660	13779453	794
circ_001014	novel	0	0.166667	0.001	0.424365		8.72916	0.184651	0.45503	ENSG00000116731	PRDM2	1	-	13778856	13779197	342
circ_001015	novel	0.166667	0	0.209576	0.001		-7.71133	0.281384	0.487017	ENSG00000116731	PRDM2	1	+	13780557	13780983	427
circ_001016	novel	0.166667	0	0.310119	0.001		-8.27668	0.242835	0.45503	ENSG00000116731	PRDM2	1	-	13780703	13781002	300
circ_001017	novel	0.166667	0	0.314798	0.001		-8.29828	0.241402	0.45503	ENSG00000116731	PRDM2	1	+	13823578	13824997	1420
circ_001018	novel	0.166667	0	0.425474	0.001		-8.73293	0.21329	0.45503	ENSG00000189337	KAZN	1	-	13928333	13933098	4766
circ_001019	novel	0.166667	0	0.64285	0.001		-9.32834	0.177345	0.45503	ENSG00000189337	KAZN	1	+	13961694	13973544	11851
circ_001020	novel	0	0.25	0.001	0.798875		9.64183	0.118061	0.45503	ENSG00000189337	KAZN	1	-	14023416	14023889	474
circ_001021	novel	0	0.25	0.001	0.798875		9.64183	0.118061	0.45503	ENSG00000189337	KAZN	1	+	14023416	14023889	474
circ_001022	novel	0.333333	0	0.620238	0.001		-9.27668	0.149945	0.45503	ENSG00000189337	KAZN	1	+	14201389	14221260	19872
circ_001023	novel	0	0.333333	0.001	0.537968		9.07138	0.139467	0.45503	ENSG00000189337	KAZN	1	+	14201524	14253411	51888
circ_001024	novel	0.166667	0.25	0.425474	0.558857		0.393408	0.842422	0.930261	ENSG00000189337	KAZN	1	+	14216381	14221260	4880
circ_001025	novel	0.333333	0.416667	0.524374	0.995303		0.924539	0.676579	0.842386	ENSG00000189337	KAZN	1	+	14216381	14253411	37031
circ_001026	novel	0.0833333	1	0.157399	2.41497		3.93951	0.048939	0.45503	ENSG00000189337	KAZN	1	+	14216381	14255761	39381
circ_001027	novel	0	0.166667	0.001	0.268984		8.07138	0.22404	0.45503	ENSG00000189337	KAZN	1	+	14216381	14263937	47557
circ_001028	novel	0	0.166667	0.001	0.424365		8.72916	0.184651	0.45503	ENSG00000189337	KAZN	1	+	14216381	14304663	88283
circ_001029	novel	0	0.166667	0.001	0.579517		9.17871	0.159951	0.45503	ENSG00000189337	KAZN	1	-	14231652	14232745	1094
circ_001030	novel	0	0.166667	0.001	0.380625		8.57223	0.193714	0.45503	ENSG00000189337	KAZN	1	-	14239776	14240471	696
circ_001031	novel	2.16667	0.75	6.08355	2.29752		-1.40483	0.182301	0.45503	ENSG00000189337	KAZN	1	+	14282171	14284781	2611
circ_001032	novel	0	0.25	0.001	0.570938		9.15719	0.142997	0.45503	ENSG00000189337	KAZN	1	-	14301978	14302689	712
circ_001033	novel	0.166667	0	0.44848	0.001		-8.8089	0.208529	0.45503	ENSG00000189337	KAZN	1	-	14338944	14351025	12082
circ_001034	novel	0.25	0	0.736236	0.001		-9.52403	0.145096	0.45503	ENSG00000189337	KAZN	1	-	14349182	14361949	12768
circ_001035	novel	0.166667	0	0.575996	0.001		-9.16991	0.186593	0.45503	ENSG00000189337	KAZN	1	+	14418663	14421532	2870
circ_001036	novel	0.166667	0	0.575996	0.001		-9.16991	0.186593	0.45503	ENSG00000189337	KAZN	1	-	14418663	14421532	2870
circ_001037	novel	0.166667	0	0.511997	0.001		-8.99999	0.196773	0.45503	ENSG00000189337	KAZN	1	+	14456474	14456769	296
circ_001038	novel	0.166667	0	0.425474	0.001		-8.73293	0.21329	0.45503	ENSG00000189337	KAZN	1	-	14496006	14497911	1906
circ_001039	novel	2.08333	0.833333	4.91918	2.05621		-1.25843	0.241777	0.45503	ENSG00000189337	KAZN	1	+	14589110	14599223	10114
circ_001040	novel	0.0833333	0.166667	0.212737	0.424365		0.996234	0.695224	0.853565	ENSG00000189337	KAZN	1	+	14589110	14607630	18521
circ_001041	novel	0.25	0	0.314364	0.001		-8.29629	0.223075	0.45503	ENSG00000189337	KAZN	1	-	14608444	14609275	832
circ_001042	novel	0	0.333333	0.001	2.78683		11.4444	0.0440239	0.45503	ENSG00000189337	KAZN	1	+	14616984	14617828	845
circ_001043	novel	0.416667	0.416667	1.1093	1.18597		0.0964162	0.936451	0.973	ENSG00000189337	KAZN	1	+	14625955	14626987	1033
circ_001044	novel	0	0.166667	0.001	0.598618		9.22549	0.157492	0.45503	ENSG00000189337	KAZN	1	-	14640497	14641809	1313
circ_001045	novel	0	0.166667	0.001	0.598618		9.22549	0.157492	0.45503	ENSG00000189337	KAZN	1	+	14640497	14641809	1313
circ_001046	novel	0.333333	0	0.620238	0.001		-9.27668	0.149945	0.45503	ENSG00000189337	KAZN	1	+	14660354	14661028	675
circ_001047	novel	0.166667	0	0.310119	0.001		-8.27668	0.242835	0.45503	ENSG00000189337	KAZN	1	+	14676992	14678023	1032
circ_001048	novel	0	0.166667	0.001	0.833146		9.70243	0.13368	0.45503	ENSG00000189337	KAZN	1	+	14730760	14731799	1040
circ_001049	novel	0.166667	0	0.209576	0.001		-7.71133	0.281384	0.487017	ENSG00000189337	KAZN	1	+	14735518	14736245	728
circ_001050	novel	0.166667	0	0.209576	0.001		-7.71133	0.281384	0.487017	ENSG00000189337	KAZN	1	-	14735518	14736245	728
circ_001051	novel	1.66667	0.5	4.72819	1.39968		-1.75619	0.149523	0.45503	ENSG00000189337	KAZN	1	+	14755479	14758046	2568
circ_001052	novel	0.333333	0.666667	0.629596	1.07594		0.773095	0.620065	0.806471	ENSG00000189337	KAZN	1	+	14759555	14760081	527
circ_001053	novel	0.583333	0.166667	1.48323	0.833146		-0.832103	0.571926	0.771865	ENSG00000189337	KAZN	1	+	14759555	14762125	2571
circ_001054	novel	0	0.25	0.001	0.403476		8.65634	0.17155	0.45503	ENSG00000189337	KAZN	1	-	14779231	14779744	514
circ_001055	novel	0	0.166667	0.001	0.532583		9.05686	0.166455	0.45503	ENSG00000189337	KAZN	1	-	14842099	14842618	520
circ_001056	novel	0.166667	0	0.209576	0.001		-7.71133	0.281384	0.487017	ENSG00000189337	KAZN	1	+	14943266	14960875	3100
circ_001057	novel	1.25	1.83333	5.02219	5.39055		0.102114	0.682261	0.845716	ENSG00000189337	KAZN	1	+	14944357	14946173	1817
circ_001058	novel	0	0.166667	0.001	0.268984		8.07138	0.22404	0.45503	ENSG00000189337	KAZN	1	+	14957026	14958363	1338
circ_001059	novel	0.583333	0.5	1.50363	1.5754		0.0672659	0.988472	0.995664	ENSG00000189337	KAZN	1	+	14960684	15044159	500
circ_001060	novel	0.5	0	1.38312	0.001		-10.4337	0.0795649	0.45503	ENSG00000189337	KAZN	1	+	15031394	15034885	3492
circ_001061	novel	0	0.833333	0.001	2.13083		11.0572	0.0172223	0.45503	ENSG00000189337	KAZN	1	+	15031394	15044159	3663
circ_001062	hsa_circ_0010030	13.1667	7.25	34.929	20.9588		-0.73687	0.16415	0.45503	ENSG00000189337	KAZN	1	+	15034749	15044159	308
circ_001063	hsa_circ_0010031	10.5	8.66667	25.4787	26.0007		0.0292637	0.960805	0.98388	ENSG00000189337	KAZN	1	+	15043989	15044159	171
circ_001064	novel	0.75	0.166667	0.943093	0.433801		-1.12037	0.500354	0.715217	ENSG00000189337	KAZN	1	+	15043989	15044260	272
circ_001065	hsa_circ_0010032	0.0833333	0.833333	0.157399	2.16155		3.77957	0.0822737	0.45503	ENSG00000189337	KAZN	1	+	15056091	15060302	321
circ_001066	novel	0.75	0.0833333	1.75352	0.299309		-2.55055	0.191132	0.45503	ENSG00000189337	KAZN	1	+	15056091	15065753	496
circ_001067	novel	0	0.333333	0.001	1.30408		10.3488	0.0819086	0.45503	ENSG00000189337	KAZN	1	+	15060172	15065753	306
circ_001068	novel	0	0.166667	0.001	0.579517		9.17871	0.159951	0.45503	ENSG00000189337	KAZN	1	-	15065961	15066032	72
circ_001069	novel	0.166667	0	0.44848	0.001		-8.8089	0.208529	0.45503	ENSG00000189337	KAZN	1	-	15066272	15066766	495
circ_001070	novel	1.5	0.416667	2.93745	0.729448		-2.00969	0.1842	0.45503	ENSG00000189337	KAZN	1	+	15094180	15104189	826
circ_001071	novel	0.5	0	1.27642	0.001		-10.3179	0.0834661	0.45503	ENSG00000189337	KAZN	1	-	15095894	15096167	274
circ_001072	novel	0	0.5	0.001	1.18562		10.2114	0.0744691	0.45503	ENSG00000189337	KAZN	1	+	15099598	15099755	158
circ_001073	novel	0.416667	0	2.78466	0.001		-11.4433	0.0489828	0.45503	ENSG00000189337	KAZN	1	+	15103359	15112541	384
circ_001074	novel	0	0.333333	0.001	0.761251		9.57223	0.113254	0.45503	NA	NA	1	-	15120972	15124373	3402
circ_001075	novel	0	0.166667	0.001	0.598618		9.22549	0.157492	0.45503	ENSG00000142621	FHAD1	1	+	15251771	15296793	692
circ_001076	novel	0.25	0.416667	0.897421	2.12847		1.24596	0.546038	0.752406	ENSG00000142621	FHAD1	1	+	15272323	15289666	475
circ_001077	novel	0	0.166667	0.001	0.598618		9.22549	0.157492	0.45503	ENSG00000142621	FHAD1	1	+	15272323	15313187	1135
circ_001078	novel	0.166667	0.5	0.575996	2.09066		1.85983	0.352539	0.572273	ENSG00000142621	FHAD1	1	+	15289399	15296793	378
circ_001079	novel	0.5	1	1.66399	4.29529		1.36811	0.28986	0.497883	ENSG00000142621	FHAD1	1	+	15289399	15301441	615
circ_001080	novel	0	0.5	0.001	2.37438		11.2133	0.0398451	0.45503	ENSG00000142621	FHAD1	1	+	15289399	15308736	797
circ_001081	novel	0.583333	0.166667	1.41601	0.833146		-0.765187	0.584012	0.780535	ENSG00000142621	FHAD1	1	+	15289399	15313187	928
circ_001082	novel	0.166667	0.166667	0.310119	0.598618		0.948814	0.781091	0.900791	ENSG00000142621	FHAD1	1	+	15296684	15301441	347
circ_001083	novel	0.5	0.583333	1.10261	3.00632		1.44707	0.431709	0.65398	ENSG00000142621	FHAD1	1	+	15316378	15317928	195
circ_001084	novel	0	0.166667	0.001	0.833146		9.70243	0.13368	0.45503	ENSG00000142621	FHAD1	1	+	15316378	15328429	540
circ_001085	novel	0.166667	0	0.575996	0.001		-9.16991	0.186593	0.45503	ENSG00000142621	FHAD1	1	+	15317824	15341888	1317
circ_001086	novel	0.333333	0	1.15199	0.001		-10.1699	0.101638	0.45503	ENSG00000142621	FHAD1	1	+	15324452	15329541	541
circ_001087	novel	0.5	0	1.30241	0.001		-10.347	0.0836888	0.45503	ENSG00000142621	FHAD1	1	+	15365827	15367622	267
circ_001088	novel	0.25	0	0.845699	0.001		-9.724	0.134115	0.45503	ENSG00000142621	FHAD1	1	+	15365827	15369502	400
circ_001089	novel	0.0833333	0.166667	0.164889	0.424365		1.36381	0.645489	0.823408	ENSG00000142621	FHAD1	1	+	15365827	15375730	658
circ_001090	novel	0.166667	0.333333	0.575996	1.66629		1.53251	0.519552	0.730475	ENSG00000142621	FHAD1	1	+	15367463	15369502	293
circ_001091	novel	0	0.333333	0.001	0.761251		9.57223	0.113254	0.45503	ENSG00000142621	FHAD1	1	+	15380701	15382193	483
circ_001092	novel	0.25	0.666667	0.710617	4.05448		2.51237	0.18427	0.45503	ENSG00000142621	FHAD1	1	+	15380701	15397449	2093
circ_001093	novel	0.166667	0	0.64285	0.001		-9.32834	0.177345	0.45503	ENSG00000142621	FHAD1	1	-	15385395	15388515	3121
circ_001094	novel	0	0.333333	0.001	1.19724		10.2255	0.0839343	0.45503	ENSG00000142634	EFHD2	1	-	15426738	15427619	882
circ_001095	novel	0.166667	0	0.524274	0.001		-9.03418	0.194703	0.45503	ENSG00000142634	EFHD2	1	-	15427219	15430166	2948
circ_001096	novel	0.333333	0.833333	0.637086	2.88932		2.18117	0.198929	0.45503	ENSG00000132906	CASP9	1	-	15484502	15495452	9680
circ_001097	novel	0.916667	0.166667	2.771	0.579517		-2.25749	0.174282	0.45503	ENSG00000132906	CASP9	1	-	15484625	15495452	9557
circ_001098	novel	0	0.166667	0.001	0.598618		9.22549	0.157492	0.45503	ENSG00000215704	CELA2B	1	+	15491341	15492468	1128
circ_001099	novel	0.166667	0	1.08677	0.001		-10.0858	0.13662	0.45503	ENSG00000132906	CASP9	1	-	15493050	15493776	727
circ_001100	novel	1.58333	1	3.36242	3.20794		-0.0678544	0.789668	0.905504	ENSG00000132906	CASP9	1	-	15493892	15495452	290
circ_001101	novel	0.416667	0.166667	1.10842	0.831201		-0.415242	0.719755	0.868481	ENSG00000132906	CASP9	1	-	15504611	15506079	238
circ_001102	hsa_circ_0010039	0.25	0.916667	0.669396	3.33952		2.31871	0.153934	0.45503	ENSG00000132906	CASP9	1	-	15518110	15518395	286
circ_001103	novel	1.25	1.08333	4.0553	3.40179		-0.253516	0.835085	0.926929	ENSG00000116138	DNAJC16	1	+	15529088	15536814	592
circ_001104	hsa_circ_0010040	0.416667	0.333333	0.914054	1.1121		0.282935	0.909128	0.961119	ENSG00000116138	DNAJC16	1	+	15529088	15546871	882
circ_001105	hsa_circ_0010041	1	0.333333	2.51282	0.649609		-1.95166	0.254642	0.471865	ENSG00000116138	DNAJC16	1	+	15529088	15548428	1041
circ_001106	novel	0.416667	0.25	1.08659	0.679934		-0.676343	0.759484	0.890149	ENSG00000116138	DNAJC16	1	+	15529088	15562325	1356
circ_001107	hsa_circ_000541	14.75	11.4167	43.3744	39.4275		-0.13764	0.775663	0.898289	ENSG00000116138	DNAJC16	1	+	15534237	15536814	407
circ_001108	novel	0.333333	0.166667	0.747762	0.463809		-0.689049	0.767957	0.894614	ENSG00000116138	DNAJC16	1	+	15534237	15544583	592
circ_001109	novel	0.25	0.916667	1.41842	2.58573		0.866288	0.330773	0.547255	ENSG00000116138	DNAJC16	1	+	15534237	15546871	697
circ_001110	hsa_circ_0009118	1.5	1.08333	2.84319	2.87179		0.0144396	0.976154	0.990395	ENSG00000116138	DNAJC16	1	+	15534237	15548428	856
circ_001111	novel	0	0.166667	0.001	0.380625		8.57223	0.193714	0.45503	ENSG00000116138	DNAJC16	1	+	15534237	15559656	987
circ_001112	hsa_circ_0010042	2.16667	1.91667	6.0325	6.29168		0.0606889	0.866348	0.942816	ENSG00000116138	DNAJC16	1	+	15534237	15562325	1171
circ_001113	hsa_circ_0010044	1.08333	0.166667	2.29481	0.346674		-2.72672	0.1305	0.45503	ENSG00000116138	DNAJC16	1	+	15534237	15567269	2197
circ_001114	hsa_circ_0002898	9	5.08333	28.0134	17.3274		-0.693059	0.227336	0.45503	ENSG00000116138	DNAJC16	1	+	15536475	15536814	340
circ_001115	novel	1	0.916667	3.21946	4.00021		0.313257	0.924079	0.967903	ENSG00000116138	DNAJC16	1	+	15536475	15546871	630
circ_001116	novel	3.08333	1.08333	7.88628	3.71087		-1.08759	0.188027	0.45503	ENSG00000116138	DNAJC16	1	+	15536475	15548428	789
circ_001117	novel	0.833333	0.25	2.38622	0.73311		-1.70262	0.326784	0.542359	ENSG00000116138	DNAJC16	1	+	15536475	15562325	1104
circ_001118	novel	0.166667	0	0.314798	0.001		-8.29828	0.241402	0.45503	ENSG00000116138	DNAJC16	1	+	15536475	15568235	2588
circ_001119	novel	0.5	1.5	0.849473	4.05538		2.2552	0.0948341	0.45503	ENSG00000116138	DNAJC16	1	+	15544399	15548428	449
circ_001120	novel	0.916667	0.166667	2.67761	0.456604		-2.55193	0.177594	0.45503	ENSG00000116138	DNAJC16	1	+	15544399	15559656	580
circ_001121	novel	0	0.166667	0.001	0.380625		8.57223	0.193714	0.45503	ENSG00000116138	DNAJC16	1	+	15544399	15562325	764
circ_001122	novel	0	0.166667	0.001	0.598618		9.22549	0.157492	0.45503	ENSG00000116138	DNAJC16	1	+	15548270	15562325	474
circ_001123	novel	0.5	0.166667	1.062	0.833146		-0.350146	0.772038	0.896569	ENSG00000116138	DNAJC16	1	+	15559526	15562325	315
circ_001124	novel	0.583333	0.916667	1.57374	3.15977		1.00562	0.488045	0.704859	ENSG00000116138	DNAJC16	1	+	15559526	15564359	575
circ_001125	hsa_circ_0010046	0.333333	0	0.960476	0.001		-9.90761	0.114766	0.45503	ENSG00000116138	DNAJC16	1	+	15562142	15564359	444
circ_001126	hsa_circ_0010047	0.666667	1	2.12599	3.99077		0.908535	0.473505	0.692371	ENSG00000116138	DNAJC16	1	+	15563929	15564359	260
circ_001127	novel	0.333333	0.0833333	1.40429	0.289758		-2.27692	0.415178	0.637504	ENSG00000116138	DNAJC16	1	+	15567099	15568235	629
circ_001128	novel	0.333333	0	2.62726	0.001		-11.3593	0.0548891	0.45503	ENSG00000116138	DNAJC16	1	+	15567099	15568878	1272
circ_001129	novel	0.666667	0	1.638	0.001		-10.6777	0.0490986	0.45503	ENSG00000116138	DNAJC16	1	+	15567099	15569011	1405
circ_001130	novel	0.5	0.166667	1.29943	0.268984		-2.27228	0.375842	0.598012	ENSG00000116771	AGMAT	1	-	15577685	15580142	425
circ_001131	novel	0.75	0.416667	1.97407	1.63746		-0.269713	0.821805	0.920596	ENSG00000197312	DDI2	1	+	15626669	15633565	494
circ_001132	novel	2.66667	2.58333	6.0887	8.72165		0.518467	0.600897	0.793142	ENSG00000197312	DDI2	1	+	15626669	15638434	622
circ_001133	hsa_circ_0010048	12.25	13.6667	30.6149	43.5514		0.508484	0.323011	0.537849	ENSG00000197312	DDI2	1	+	15626669	15643650	751
circ_001134	hsa_circ_0010050	0.416667	0.25	0.812372	0.897927		0.144458	0.995561	0.998519	ENSG00000197312	DDI2	1	+	15626669	15651895	1045
circ_001135	novel	0.166667	0	0.209576	0.001		-7.71133	0.281384	0.487017	ENSG00000197312	DDI2	1	+	15629147	15629690	544
circ_001136	novel	0.833333	0	2.07044	0.001		-11.0157	0.0241272	0.45503	ENSG00000197312	DDI2	1	+	15630325	15638434	492
circ_001137	hsa_circ_0010051	3.41667	1.16667	11.2525	2.87814		-1.96704	0.037691	0.45503	ENSG00000197312	DDI2	1	+	15630325	15643650	621
circ_001138	novel	0.583333	1	1.64883	5.73587		1.79857	0.208935	0.45503	ENSG00000197312	DDI2	1	+	15630325	15649823	725
circ_001139	hsa_circ_0010052	20.3333	16.75	45.988	53.6492		0.222298	0.690789	0.85105	ENSG00000197312	DDI2	1	+	15630325	15651895	915
circ_001140	novel	0	0.333333	0.001	0.761251		9.57223	0.113254	0.45503	ENSG00000197312	DDI2	1	+	15630325	15661159	2301
circ_001141	novel	0.666667	0.5	1.72519	1.49242		-0.209103	0.889564	0.952985	ENSG00000197312	DDI2	1	-	15638304	15651892	13589
circ_001142	novel	0.916667	0.833333	2.58918	2.5303		-0.0331847	0.972296	0.988723	ENSG00000197312	DDI2	1	+	15638304	15651892	551
circ_001143	hsa_circ_001462	20.0833	16.6667	56.1077	52.2229		-0.103516	0.854574	0.936403	ENSG00000197312	DDI2	1	+	15638307	15643650	257
circ_001144	novel	1.33333	1.33333	3.53648	3.74449		0.0824518	0.916494	0.964522	ENSG00000197312	DDI2	1	+	15638307	15646984	3591
circ_001145	hsa_circ_000796	5.41667	6.16667	13.7084	20.4733		0.578681	0.383993	0.606534	ENSG00000197312	DDI2	1	+	15638307	15651895	551
circ_001146	novel	0	0.166667	0.001	0.833146		9.70243	0.13368	0.45503	ENSG00000197312	DDI2	1	+	15638307	15661159	1937
circ_001147	novel	0	0.333333	0.001	1.54123		10.5899	0.0701224	0.45503	ENSG00000197312	DDI2	1	+	15643522	15646984	3463
circ_001148	hsa_circ_0010058	1.58333	1.33333	5.01792	4.12027		-0.284349	0.898236	0.956881	ENSG00000197312	DDI2	1	+	15643522	15649823	233
circ_001149	hsa_circ_0010059	1.5	1.16667	3.43806	3.3692		-0.029188	0.961332	0.984161	ENSG00000197312	DDI2	1	+	15643522	15651895	423
circ_001150	novel	0.75	0.166667	1.92729	0.380625		-2.34013	0.247183	0.461231	ENSG00000197312	DDI2	1	+	15646837	15651895	3177
circ_001151	novel	0	0.166667	0.001	0.532583		9.05686	0.166455	0.45503	ENSG00000197312	DDI2	1	+	15646837	15661159	4563
circ_001152	hsa_circ_0004095	7.5	3.58333	21.7563	10.1988		-1.09303	0.0882471	0.45503	ENSG00000197312	DDI2	1	+	15649720	15651895	294
circ_001153	novel	0.416667	0.416667	1.29418	1.06091		-0.286732	0.936539	0.973	ENSG00000197312	DDI2	1	+	15656617	15661159	1386
circ_001154	novel	0.25	0.0833333	0.786411	0.461727		-0.768244	0.675055	0.841625	ENSG00000197312	DDI2	1	+	15659837	15661159	1323
circ_001155	novel	0.25	0	0.314364	0.001		-8.29629	0.223075	0.45503	ENSG00000197312	DDI2	1	-	15661451	15661618	168
circ_001156	hsa_circ_0010064	2.25	0.916667	6.38831	2.97753		-1.10132	0.211363	0.45503	ENSG00000116786	PLEKHM2	1	+	15717893	15719920	375
circ_001157	hsa_circ_001027	19.75	9.91667	54.9049	34.1871		-0.683483	0.139595	0.45503	ENSG00000116786	PLEKHM2	1	+	15717893	15721388	435
circ_001158	hsa_circ_0002733	1.33333	1.33333	4.06486	5.74024		0.497908	0.64377	0.822595	ENSG00000116786	PLEKHM2	1	+	15719734	15721388	247
circ_001159	novel	0.166667	0	0.575996	0.001		-9.16991	0.186593	0.45503	ENSG00000116786	PLEKHM2	1	-	15719779	15725539	5761
circ_001160	novel	0	0.25	0.001	0.403476		8.65634	0.17155	0.45503	ENSG00000116786	PLEKHM2	1	+	15725317	15732728	2210
circ_001161	novel	0.5	0	0.989333	0.001		-9.95031	0.10095	0.45503	ENSG00000116786	PLEKHM2	1	-	15731225	15732024	800
circ_001162	novel	0	0.166667	0.001	0.380625		8.57223	0.193714	0.45503	ENSG00000162461	SLC25A34	1	+	15737929	15738728	354
circ_001163	novel	0.166667	0.166667	0.209576	0.598618		1.51416	0.677192	0.842674	ENSG00000162458	FBLIM1	1	+	15764496	15765233	471
circ_001164	novel	0	0.166667	0.001	0.268984		8.07138	0.22404	0.45503	ENSG00000162458	FBLIM1	1	+	15764496	15777287	1675
circ_001165	hsa_circ_0010095	0.833333	2.08333	1.16733	6.37121		2.44835	0.0382608	0.45503	ENSG00000162458	FBLIM1	1	+	15767376	15768630	291
circ_001166	hsa_circ_0010096	0.666667	1	2.853	3.70897		0.37854	0.58969	0.784505	ENSG00000162458	FBLIM1	1	+	15767376	15774796	640
circ_001167	hsa_circ_0010098	0.166667	0.25	0.524274	0.897927		0.776278	0.743143	0.880641	ENSG00000162458	FBLIM1	1	+	15768528	15774796	452
circ_001168	novel	0.25	0.666667	0.364636	1.63815		2.16754	0.331601	0.548231	NA	NA	1	-	15790106	15796943	6838
circ_001169	novel	0.166667	0.333333	0.209576	0.537968		1.36005	0.624275	0.809436	NA	NA	1	-	15790106	15800282	10177
circ_001170	novel	0.416667	0.333333	0.958903	0.615659		-0.639255	0.818697	0.919124	NA	NA	1	-	15792837	15796943	4107
circ_001171	novel	0.333333	0.166667	0.658056	0.268984		-1.29069	0.67543	0.84179	NA	NA	1	-	15792837	15800282	7446
circ_001172	novel	0	0.166667	0.001	0.268984		8.07138	0.22404	0.45503	NA	NA	1	-	15792837	15801176	8340
circ_001173	novel	0	0.166667	0.001	0.424365		8.72916	0.184651	0.45503	NA	NA	1	-	15803407	15803552	146
circ_001174	novel	0	0.166667	0.001	0.601646		9.23277	0.157112	0.45503	ENSG00000065526	SPEN	1	-	15868863	15869037	175
circ_001175	hsa_circ_0010105	0.916667	0	2.7511	0.001		-11.4258	0.0126232	0.45503	ENSG00000065526	SPEN	1	+	15872816	15873136	321
circ_001176	novel	1	0.416667	2.58092	1.13692		-1.18275	0.408744	0.631439	ENSG00000065526	SPEN	1	+	15872816	15874395	1215
circ_001177	hsa_circ_0002237	7.58333	8.5	21.7918	24.4882		0.168301	0.655353	0.82977	ENSG00000065526	SPEN	1	+	15872816	15876678	1692
circ_001178	novel	0	0.25	0.001	1.24972		10.2874	0.0892337	0.45503	ENSG00000065526	SPEN	1	-	15873020	15873762	743
circ_001179	novel	0	0.25	0.001	1.24972		10.2874	0.0892337	0.45503	ENSG00000065526	SPEN	1	+	15873020	15873762	378
circ_001180	novel	0.166667	0	0.575996	0.001		-9.16991	0.186593	0.45503	ENSG00000065526	SPEN	1	-	15873330	15873938	609
circ_001181	hsa_circ_0010107	0.416667	0.666667	1.44076	2.48555		0.786735	0.593718	0.787739	ENSG00000065526	SPEN	1	+	15876202	15876678	477
circ_001182	novel	0.166667	0	0.425474	0.001		-8.73293	0.21329	0.45503	ENSG00000065526	SPEN	1	+	15876202	15909481	638
circ_001183	novel	0.0833333	0.25	0.287998	0.685557		1.25122	0.601872	0.793922	ENSG00000065526	SPEN	1	-	15876472	15909405	32934
circ_001184	novel	0.333333	0	0.896959	0.001		-9.8089	0.119839	0.45503	ENSG00000065526	SPEN	1	+	15876894	15909481	32588
circ_001185	hsa_circ_0010109	7.66667	6.5	17.8593	21.2032		0.247605	0.701878	0.857311	ENSG00000065526	SPEN	1	+	15909321	15911301	362
circ_001186	hsa_circ_0010110	3.83333	2.58333	11.9127	7.81504		-0.608178	0.447389	0.668917	ENSG00000065526	SPEN	1	+	15909321	15916279	514
circ_001187	novel	0	0.5	0.001	2.33612		11.1899	0.0409062	0.45503	ENSG00000065526	SPEN	1	+	15909321	15919051	640
circ_001188	hsa_circ_0010111	0.416667	0.916667	1.94235	3.2297		0.733592	0.467574	0.687138	ENSG00000065526	SPEN	1	+	15909321	15920983	868
circ_001189	hsa_circ_0010112	1.66667	1.91667	4.73393	4.69878		-0.0107542	0.928991	0.970133	ENSG00000065526	SPEN	1	+	15909321	15922349	969
circ_001190	novel	0.333333	0.166667	0.524374	0.532583		0.0224111	0.948827	0.978587	ENSG00000065526	SPEN	1	+	15909324	15911301	359
circ_001191	hsa_circ_0010113	8.66667	5.91667	20.3995	18.2278		-0.162387	0.698063	0.855194	ENSG00000065526	SPEN	1	+	15911101	15916279	353
circ_001192	novel	3.25	3.41667	9.33789	10.6408		0.188438	0.733518	0.876113	ENSG00000065526	SPEN	1	+	15911101	15922349	808
circ_001193	novel	0.166667	0.0833333	0.44848	0.461727		0.0419965	0.895201	0.955701	ENSG00000065526	SPEN	1	+	15916128	15919517	392
circ_001194	novel	3.08333	2.16667	8.71909	6.63025		-0.395115	0.633961	0.816096	ENSG00000065526	SPEN	1	+	15916128	15922349	607
circ_001195	novel	0.333333	0.333333	1.53525	1.06517		-0.527391	0.8876	0.952363	ENSG00000065526	SPEN	1	+	15918926	15922349	455
circ_001196	hsa_circ_0010117	52.6667	42.75	140.763	129.186		-0.123809	0.774056	0.897444	ENSG00000065526	SPEN	1	+	15937163	15938006	678
circ_001197	novel	0	0.166667	0.001	0.268984		8.07138	0.22404	0.45503	ENSG00000065526	SPEN	1	+	15937487	15938006	354
circ_001198	novel	0.166667	0.916667	0.314798	2.5897		3.04029	0.101787	0.45503	ENSG00000065526	SPEN	1	+	15937487	15942724	3942
circ_001199	novel	0	0.166667	0.001	0.268984		8.07138	0.22404	0.45503	ENSG00000116809	ZBTB17	1	+	15942355	15942724	370
circ_001200	novel	0.166667	0	0.314798	0.001		-8.29828	0.241402	0.45503	ENSG00000116809	ZBTB17	1	-	15942529	15943194	341
circ_001201	novel	0	0.333333	0.001	0.537968		9.07138	0.139467	0.45503	ENSG00000116809	ZBTB17	1	-	15943064	15945202	1167
circ_001202	novel	0.916667	0.333333	2.20823	1.24942		-0.821625	0.481076	0.698828	ENSG00000116809	ZBTB17	1	-	15944300	15946294	977
circ_001203	novel	0.166667	0.0833333	0.310119	0.134492		-1.2053	0.7389	0.878407	ENSG00000116809	ZBTB17	1	+	15952270	15953795	1526
circ_001204	novel	0.333333	0	0.419152	0.001		-8.71133	0.185807	0.45503	ENSG00000116809	ZBTB17	1	+	15953561	15953795	235
circ_001205	novel	0.5	0.25	1.36962	0.769871		-0.831084	0.656364	0.830419	ENSG00000185519	FAM131C	1	-	16036236	16058717	22482
circ_001206	hsa_circ_0005240	1	2.41667	1.88966	9.16511		2.27803	0.0297348	0.45503	ENSG00000142627	EPHA2	1	-	16137853	16138430	489
circ_001207	hsa_circ_0010131	0	0.166667	0.001	0.424365		8.72916	0.184651	0.45503	ENSG00000142627	EPHA2	1	-	16148378	16149047	670
circ_001208	hsa_circ_0003567	3	3.41667	8.7794	11.5084		0.390499	0.578198	0.776535	ENSG00000142632	ARHGEF19	1	-	16201782	16202574	239
circ_001209	novel	0.166667	0	0.329778	0.001		-8.36535	0.236972	0.45503	ENSG00000037637	FBXO42	1	+	16250721	16250930	210
circ_001210	novel	0.166667	0	0.209576	0.001		-7.71133	0.281384	0.487017	ENSG00000037637	FBXO42	1	-	16253096	16255821	578
circ_001211	novel	0.166667	0	0.44848	0.001		-8.8089	0.208529	0.45503	ENSG00000037637	FBXO42	1	-	16255711	16256759	265
circ_001212	novel	0.833333	0.833333	1.95278	2.23301		0.193457	0.851419	0.934935	ENSG00000037637	FBXO42	1	-	16255711	16305919	517
circ_001213	novel	0.666667	0.5	1.25919	1.68515		0.42038	0.891032	0.953688	ENSG00000037637	FBXO42	1	-	16255711	16315435	784
circ_001214	novel	0.416667	0.0833333	1.17385	0.461727		-1.34614	0.510554	0.723403	ENSG00000037637	FBXO42	1	-	16255711	16316568	1917
circ_001215	novel	0.416667	0.166667	0.789238	0.489622		-0.688793	0.745412	0.882085	ENSG00000037637	FBXO42	1	-	16255711	16316571	1920
circ_001216	novel	0.333333	0	0.419152	0.001		-8.71133	0.185807	0.45503	ENSG00000037637	FBXO42	1	-	16261001	16305919	34034
circ_001217	novel	0.25	0	0.314364	0.001		-8.29629	0.223075	0.45503	ENSG00000037637	FBXO42	1	-	16284278	16327363	22952
circ_001218	hsa_circ_0010143	3.5	2.25	9.26984	6.05549		-0.614301	0.470278	0.689618	ENSG00000037637	FBXO42	1	-	16294783	16305919	252
circ_001219	hsa_circ_0010144	6.41667	4.08333	14.9417	14.4461		-0.0486668	0.843373	0.930875	ENSG00000037637	FBXO42	1	-	16294783	16315435	519
circ_001220	novel	1.25	0.833333	3.00958	3.37354		0.164702	0.994786	0.998216	ENSG00000037637	FBXO42	1	-	16294783	16316568	1652
circ_001221	novel	1.75	1.16667	5.52764	4.19793		-0.396986	0.678087	0.843201	ENSG00000037637	FBXO42	1	-	16294783	16316571	1655
circ_121337	hsa_circ_000011	132.583	273.333	336.131	781.796	558.964	1.21777	0.00235427	0.345342	ENSG00000128602	SMO	7	+	129205203	129206587	727
circ_001223	novel	0.5	0.25	1.36335	0.833406		-0.71006	0.701153	0.85689	ENSG00000037637	FBXO42	1	-	16294783	16328781	13865
circ_001224	novel	0.166667	0	0.64285	0.001		-9.32834	0.177345	0.45503	ENSG00000037637	FBXO42	1	-	16294806	16305919	229
circ_001225	hsa_circ_0010146	11.8333	12.5	29.9586	41.6684		0.475983	0.362548	0.583461	ENSG00000037637	FBXO42	1	-	16305803	16315435	384
circ_001226	novel	0.25	0.75	0.570796	2.17884		1.93251	0.270266	0.487017	ENSG00000037637	FBXO42	1	-	16305803	16316571	1520
circ_001227	novel	0.75	0.0833333	2.02232	0.266292		-2.92493	0.151648	0.45503	ENSG00000037637	FBXO42	1	-	16315169	16315435	267
circ_001228	novel	0	0.166667	0.001	0.380625		8.57223	0.193714	0.45503	ENSG00000037637	FBXO42	1	-	16326887	16327107	221
circ_001229	novel	0.166667	0.416667	0.209576	0.672461		1.68198	0.527329	0.737051	ENSG00000037637	FBXO42	1	-	16327202	16342574	15373
circ_001230	novel	0	0.166667	0.001	0.424365		8.72916	0.184651	0.45503	ENSG00000055070	SZRD1	1	+	16393231	16393482	252
circ_001231	novel	0.166667	0.166667	0.524274	0.325972		-0.685574	0.881906	0.95015	ENSG00000157191	NECAP2	1	+	16447870	16450241	1336
circ_001232	novel	0.666667	0.25	1.84169	1.13397		-0.699646	0.607423	0.797554	ENSG00000157191	NECAP2	1	+	16447870	16452015	474
circ_001233	novel	0	0.166667	0.001	0.601646		9.23277	0.157112	0.45503	ENSG00000157191	NECAP2	1	-	16458918	16459317	400
circ_001234	novel	0	0.333333	0.001	0.537968		9.07138	0.139467	0.45503	ENSG00000157191	NECAP2	1	-	16458999	16459445	447
circ_001235	novel	0.166667	0	0.209576	0.001		-7.71133	0.281384	0.487017	NA	NA	1	-	16465704	16466123	420
circ_001236	novel	0	0.166667	0.001	0.598618		9.22549	0.157492	0.45503	NA	NA	1	+	16472883	16473627	745
circ_001237	novel	0.166667	0.166667	0.575996	0.517028		-0.155816	0.974976	0.989773	NA	NA	1	-	16475825	16490926	15102
circ_001238	novel	0	0.166667	0.001	0.424365		8.72916	0.184651	0.45503	NA	NA	1	-	16475825	16491316	15492
circ_001239	novel	2.16667	0.333333	4.81383	1.38421		-1.79812	0.0666552	0.45503	NA	NA	1	-	16486426	16486661	236
circ_001240	novel	1.33333	2.08333	4.15446	7.26284		0.805872	0.363558	0.584559	ENSG00000219481	NBPF1	1	-	16564807	16567351	510
circ_001241	novel	0	0.166667	0.001	0.268984		8.07138	0.22404	0.45503	ENSG00000219481	NBPF1	1	-	16594592	16595013	153
circ_001242	novel	0.333333	0.416667	0.943609	1.26672		0.424832	0.822455	0.920943	NA	NA	1	-	16625775	16643145	17371
circ_001243	novel	0.333333	0.0833333	0.971139	0.266292		-1.86667	0.477569	0.695863	NA	NA	1	-	16633095	16635168	2074
circ_001244	novel	0.333333	0	0.620238	0.001		-9.27668	0.149945	0.45503	ENSG00000058453	CROCC	1	+	16929846	16936873	842
circ_001245	novel	0.166667	0	0.329778	0.001		-8.36535	0.236972	0.45503	ENSG00000058453	CROCC	1	+	16951075	16951665	591
circ_001246	novel	0	0.166667	0.001	0.268984		8.07138	0.22404	0.45503	ENSG00000058453	CROCC	1	-	16956057	16972733	16677
circ_001247	novel	0	0.5	0.001	0.977915		9.93356	0.0860764	0.45503	ENSG00000159363	ATP13A2	1	-	16988322	16990287	511
circ_001248	novel	0.75	0.5	1.93147	1.62311		-0.250933	0.856394	0.937529	ENSG00000159363	ATP13A2	1	-	17005374	17005778	278
circ_001249	novel	0.833333	1.16667	2.05194	6.45984		1.65451	0.234203	0.45503	ENSG00000117118	SDHB	1	-	17022608	17024074	225
circ_001250	novel	2.75	0.916667	6.58331	2.46351		-1.4181	0.141393	0.45503	ENSG00000117118	SDHB	1	-	17022608	17028736	479
circ_001251	novel	0	0.166667	0.001	0.601646		9.23277	0.157112	0.45503	ENSG00000117115	PADI2	1	-	17067235	17068827	1593
circ_001252	novel	0.166667	0	0.575996	0.001		-9.16991	0.186593	0.45503	ENSG00000117115	PADI2	1	+	17068728	17069071	344
circ_001253	novel	0.166667	0	0.425474	0.001		-8.73293	0.21329	0.45503	ENSG00000117115	PADI2	1	-	17074856	17075823	239
circ_001254	novel	0.583333	0	2.09511	0.001		-11.0328	0.0452384	0.45503	ENSG00000117115	PADI2	1	-	17075679	17082652	638
circ_001255	novel	0	0.166667	0.001	0.532583		9.05686	0.166455	0.45503	ENSG00000117115	PADI2	1	-	17082545	17084702	324
circ_001256	novel	0.583333	0	1.21357	0.001		-10.245	0.0737799	0.45503	ENSG00000117115	PADI2	1	-	17082545	17086699	503
circ_001257	novel	0	0.166667	0.001	0.532583		9.05686	0.166455	0.45503	ENSG00000117115	PADI2	1	+	17082558	17093648	11091
circ_001258	novel	0.916667	0.333333	2.06439	1.19244		-0.791803	0.484998	0.702267	ENSG00000117115	PADI2	1	-	17086521	17086699	179
circ_001259	novel	0.5	0	0.989333	0.001		-9.95031	0.10095	0.45503	ENSG00000117115	PADI2	1	-	17088952	17089924	973
circ_001260	novel	0.583333	0	1.60141	0.001		-10.6451	0.0565038	0.45503	ENSG00000117115	PADI2	1	-	17092408	17093684	244
circ_001261	novel	0.333333	0	1.04855	0.001		-10.0342	0.108264	0.45503	ENSG00000117115	PADI2	1	-	17092408	17105061	563
circ_001262	novel	0.5	0.416667	1.48934	2.10937		0.502144	0.845967	0.932292	ENSG00000117115	PADI2	1	-	17093567	17105061	437
circ_001263	novel	0.166667	0.166667	0.209576	0.346674		0.726107	0.836105	0.927248	ENSG00000179051	RCC2	1	-	17416480	17429199	741
circ_001264	novel	0.166667	0	0.310119	0.001		-8.27668	0.242835	0.45503	ENSG00000179051	RCC2	1	-	17418817	17419494	678
circ_001265	novel	0.166667	0	0.310119	0.001		-8.27668	0.242835	0.45503	ENSG00000179051	RCC2	1	+	17418817	17419494	678
circ_001266	hsa_circ_0010199	0.25	0.416667	0.799994	0.948919		0.246294	0.838208	0.928377	ENSG00000179051	RCC2	1	-	17422203	17425684	365
circ_001267	novel	0	0.166667	0.001	0.268984		8.07138	0.22404	0.45503	ENSG00000074964	ARHGEF10L	1	+	17547704	17580632	32929
circ_001268	novel	0.333333	0	0.629596	0.001		-9.29828	0.148651	0.45503	ENSG00000074964	ARHGEF10L	1	+	17547704	17588479	33149
circ_001269	novel	0.0833333	0.166667	0.287998	0.923453		1.68098	0.555485	0.760003	ENSG00000074964	ARHGEF10L	1	-	17551037	17551217	181
circ_001270	hsa_circ_0005562	1.91667	0	3.32018	0.001		-11.697	0.0016917	0.313314	ENSG00000074964	ARHGEF10L	1	+	17580553	17588479	300
circ_001271	hsa_circ_0010203	0.166667	0.583333	0.468735	1.78206		1.9267	0.32365	0.538591	ENSG00000074964	ARHGEF10L	1	+	17580553	17603591	476
circ_001272	hsa_circ_0005814	1.08333	0.75	1.72818	2.01694		0.222912	0.959394	0.983569	ENSG00000074964	ARHGEF10L	1	+	17602127	17607977	352
circ_001273	hsa_circ_0010223	0.5	0.333333	0.935036	0.761251		-0.296651	0.876852	0.94791	ENSG00000074964	ARHGEF10L	1	+	17607802	17607977	176
circ_001274	novel	0.0833333	0.666667	0.255998	1.68366		2.7174	0.184825	0.45503	ENSG00000074964	ARHGEF10L	1	+	17607802	17619445	716
circ_001275	novel	0.5	0	0.944394	0.001		-9.88325	0.104382	0.45503	ENSG00000074964	ARHGEF10L	1	-	17613315	17613822	508
circ_001276	novel	4.75	4.91667	10.8874	14.5164		0.415034	0.559063	0.762731	ENSG00000074964	ARHGEF10L	1	+	17621939	17622992	1054
circ_001277	novel	2.66667	2.91667	7.09859	7.59595		0.0976976	0.854041	0.936161	ENSG00000074964	ARHGEF10L	1	-	17621939	17622992	1054
circ_001278	novel	0	0.166667	0.001	0.325972		8.3486	0.206999	0.45503	ENSG00000074964	ARHGEF10L	1	+	17624387	17664595	1809
circ_001279	novel	0.166667	0	0.425474	0.001		-8.73293	0.21329	0.45503	ENSG00000074964	ARHGEF10L	1	+	17634835	17638003	298
circ_001280	hsa_circ_0003369	0.416667	0	1.31688	0.001		-10.3629	0.0870273	0.45503	ENSG00000074964	ARHGEF10L	1	+	17648554	17656708	588
circ_001281	novel	0.666667	0.333333	1.74605	0.693349		-1.33244	0.500311	0.715192	ENSG00000074964	ARHGEF10L	1	+	17648554	17664595	737
circ_001282	hsa_circ_0010228	0.166667	0.416667	0.524274	1.27902		1.28665	0.540188	0.747811	ENSG00000074964	ARHGEF10L	1	+	17654636	17656708	466
circ_001283	novel	0.0833333	0.416667	0.15506	0.895743		2.53026	0.358371	0.578842	ENSG00000074964	ARHGEF10L	1	+	17654636	17664595	615
circ_001284	novel	0	0.166667	0.001	0.424365		8.72916	0.184651	0.45503	ENSG00000074964	ARHGEF10L	1	+	17655879	17664595	528
circ_001285	novel	0.333333	0	1.04855	0.001		-10.0342	0.108264	0.45503	ENSG00000074964	ARHGEF10L	1	+	17658955	17659198	244
circ_001286	novel	0.166667	0	0.575996	0.001		-9.16991	0.186593	0.45503	ENSG00000074964	ARHGEF10L	1	+	17676272	17676389	118
circ_001287	novel	0	0.166667	0.001	0.424365		8.72916	0.184651	0.45503	ENSG00000117154	IGSF21	1	-	18113189	18115706	2518
circ_001288	novel	0	0.333333	0.001	1.06517		10.0569	0.0909637	0.45503	ENSG00000117154	IGSF21	1	+	18156399	18158359	1961
circ_001289	novel	0.5	0	1.20559	0.001		-10.2355	0.0884519	0.45503	ENSG00000117154	IGSF21	1	+	18227898	18291987	235
circ_001290	novel	0.166667	0.166667	0.425474	0.380625		-0.1607	0.990809	0.996212	ENSG00000117154	IGSF21	1	+	18291866	18335010	241
circ_001291	novel	0	0.25	0.001	0.488957		8.93356	0.15541	0.45503	ENSG00000117154	IGSF21	1	+	18298661	18299007	347
circ_001292	novel	0.166667	0	0.524274	0.001		-9.03418	0.194703	0.45503	ENSG00000117154	IGSF21	1	+	18334892	18365697	710
circ_001293	novel	0	0.166667	0.001	0.708084		9.46778	0.145107	0.45503	ENSG00000179002	TAS1R2	1	-	18841729	18849550	334
circ_001294	novel	0.166667	0	0.329778	0.001		-8.36535	0.236972	0.45503	ENSG00000169991	IFFO2	1	+	18906773	18906976	204
circ_001295	novel	0	0.333333	0.001	1.84691		10.8509	0.0611213	0.45503	ENSG00000169991	IFFO2	1	-	18907808	18907967	160
circ_001296	novel	1	0.916667	2.60323	3.11113		0.257133	0.848631	0.933675	ENSG00000169991	IFFO2	1	-	18910342	18917042	485
circ_001297	novel	0	0.166667	0.001	0.532583		9.05686	0.166455	0.45503	ENSG00000169991	IFFO2	1	-	18916903	18918502	281
circ_001298	novel	0.333333	0.25	0.755252	0.757427		0.00414974	0.982768	0.993302	ENSG00000169991	IFFO2	1	-	18917797	18918502	706
circ_001299	novel	0.25	0.333333	0.68835	1.00388		0.544374	0.777804	0.899501	ENSG00000169991	IFFO2	1	-	18918362	18919773	237
circ_001300	novel	0.166667	0	0.314798	0.001		-8.29828	0.241402	0.45503	ENSG00000169991	IFFO2	1	-	18918362	18921121	298
circ_001301	novel	0	0.166667	0.001	0.601646		9.23277	0.157112	0.45503	ENSG00000169991	IFFO2	1	+	18925547	18928787	3241
circ_001302	novel	0.166667	0	0.64285	0.001		-9.32834	0.177345	0.45503	ENSG00000127481	UBR4	1	-	19088759	19092918	319
circ_001303	novel	0	0.166667	0.001	0.923453		9.85089	0.126743	0.45503	ENSG00000127481	UBR4	1	-	19090122	19090326	205
circ_001304	novel	0.166667	0	0.44848	0.001		-8.8089	0.208529	0.45503	ENSG00000127481	UBR4	1	-	19093313	19094139	365
circ_001305	novel	0	0.333333	0.001	0.651943		9.3486	0.124569	0.45503	ENSG00000127481	UBR4	1	-	19096523	19101641	617
circ_001306	novel	0	0.166667	0.001	1.39342		10.4444	0.101315	0.45503	ENSG00000127481	UBR4	1	-	19100376	19100573	198
circ_001307	novel	0.166667	0	0.425474	0.001		-8.73293	0.21329	0.45503	ENSG00000127481	UBR4	1	-	19100376	19104257	494
circ_001308	novel	0.166667	0.166667	0.209576	0.268984		0.360047	0.903403	0.958391	ENSG00000127481	UBR4	1	-	19104084	19117414	4354
circ_001309	novel	0	0.166667	0.001	0.268984		8.07138	0.22404	0.45503	ENSG00000127481	UBR4	1	+	19105186	19105728	543
circ_001310	novel	0.166667	0	0.209576	0.001		-7.71133	0.281384	0.487017	ENSG00000127481	UBR4	1	-	19105733	19115637	3512
circ_001311	novel	1	0	1.25746	0.001		-10.2963	0.0352841	0.45503	ENSG00000127481	UBR4	1	-	19112524	19112867	344
circ_001312	novel	0.166667	0	0.314798	0.001		-8.29828	0.241402	0.45503	ENSG00000127481	UBR4	1	-	19112524	19117414	2120
circ_001313	novel	0.166667	0	0.310119	0.001		-8.27668	0.242835	0.45503	ENSG00000127481	UBR4	1	-	19117823	19123060	1980
circ_001314	novel	0.166667	0	0.209576	0.001		-7.71133	0.281384	0.487017	ENSG00000127481	UBR4	1	-	19122833	19124690	378
circ_001315	novel	0	0.166667	0.001	0.708084		9.46778	0.145107	0.45503	ENSG00000127481	UBR4	1	-	19122833	19153954	3490
circ_001316	novel	0.166667	0.0833333	0.310119	0.266292		-0.219815	0.87946	0.949139	ENSG00000127481	UBR4	1	-	19126446	19128318	435
circ_001317	novel	0.666667	0	1.31911	0.001		-10.3653	0.0571185	0.45503	ENSG00000127481	UBR4	1	-	19138007	19144091	839
circ_001318	novel	3.58333	1.41667	9.12547	3.10633		-1.55469	0.0956829	0.45503	ENSG00000127481	UBR4	1	-	19140788	19144091	526
circ_001319	novel	0	0.333333	0.001	1.41617		10.4678	0.0744917	0.45503	ENSG00000127481	UBR4	1	-	19154673	19154917	245
circ_001320	novel	0.166667	0.166667	0.209576	0.268984		0.360047	0.903403	0.958391	ENSG00000127481	UBR4	1	-	19156271	19177743	3718
circ_001321	novel	0.166667	0	0.524274	0.001		-9.03418	0.194703	0.45503	ENSG00000127481	UBR4	1	-	19156767	19160250	482
circ_001322	hsa_circ_0010330	25.1667	10.0833	68.926	31.9309		-1.1101	0.0187402	0.45503	ENSG00000127481	UBR4	1	-	19156767	19160281	513
circ_001323	novel	0.166667	0	0.44848	0.001		-8.8089	0.208529	0.45503	ENSG00000127481	UBR4	1	-	19163134	19163728	595
circ_001324	novel	0.5	0.416667	0.969674	0.827727		-0.228346	0.914462	0.963574	ENSG00000127481	UBR4	1	-	19164253	19186657	3068
circ_001325	novel	0.166667	0	0.314798	0.001		-8.29828	0.241402	0.45503	ENSG00000127481	UBR4	1	-	19167022	19168184	368
circ_001326	hsa_circ_0010348	0.0833333	0.416667	0.15506	1.06091		2.77441	0.319413	0.533806	ENSG00000127481	UBR4	1	-	19167022	19179220	1925
circ_001327	novel	0.416667	0.166667	0.752091	0.268984		-1.48339	0.595898	0.789256	ENSG00000127481	UBR4	1	-	19167022	19185286	2359
circ_001328	novel	0.25	0.416667	0.366975	1.49828		2.02955	0.44781	0.669302	ENSG00000127481	UBR4	1	-	19167025	19175036	1336
circ_001329	novel	0.0833333	0.166667	0.157399	0.601646		1.93449	0.551422	0.756854	ENSG00000127481	UBR4	1	-	19169435	19173621	759
circ_001330	novel	0.583333	0.333333	0.934602	0.977068		0.0641066	0.933473	0.97197	ENSG00000127481	UBR4	1	-	19169435	19185286	1991
circ_001331	novel	0.166667	0	0.314798	0.001		-8.29828	0.241402	0.45503	ENSG00000127481	UBR4	1	+	19169450	19173258	3809
circ_001332	hsa_circ_0010355	0.583333	0.583333	1.19717	1.94551		0.700514	0.696426	0.854273	ENSG00000127481	UBR4	1	-	19170762	19175033	870
circ_001333	hsa_circ_0010356	0	0.166667	0.001	0.380625		8.57223	0.193714	0.45503	ENSG00000127481	UBR4	1	-	19170762	19179220	1459
circ_001334	novel	0.333333	1.66667	0.624917	5.02851		3.00839	0.027661	0.45503	ENSG00000127481	UBR4	1	-	19170762	19185286	1893
circ_001335	hsa_circ_0010358	0.666667	0.75	1.41636	2.65458		0.906295	0.610882	0.800128	ENSG00000127481	UBR4	1	-	19172864	19175033	748
circ_001336	novel	0.5	0.166667	1.36335	0.673909		-1.01653	0.562862	0.765037	ENSG00000127481	UBR4	1	-	19172864	19179220	1337
circ_001337	novel	1	1	1.804	4.23931		1.23263	0.425411	0.64784	ENSG00000127481	UBR4	1	-	19172864	19185286	1771
circ_001338	novel	0.666667	0.416667	1.84181	2.12802		0.20839	0.988326	0.995609	ENSG00000127481	UBR4	1	-	19172867	19175036	748
circ_001339	novel	0.416667	0.416667	1.40799	1.9656		0.481334	0.812529	0.916441	ENSG00000127481	UBR4	1	+	19172867	19175036	2170
circ_001340	novel	0.166667	0	0.425474	0.001		-8.73293	0.21329	0.45503	ENSG00000127481	UBR4	1	+	19172967	19184112	11146
circ_001341	novel	1	0.75	2.53764	1.90228		-0.415758	0.765431	0.893355	ENSG00000127481	UBR4	1	-	19176592	19179220	589
circ_001342	novel	2.58333	2	7.35642	6.31694		-0.219777	0.81591	0.91796	ENSG00000127481	UBR4	1	-	19176592	19187540	1379
circ_001343	novel	0.833333	0.75	2.03958	1.96392		-0.054533	0.982905	0.993375	ENSG00000127481	UBR4	1	-	19176592	19201815	2597
circ_001344	novel	0.25	0	0.845699	0.001		-9.724	0.134115	0.45503	ENSG00000127481	UBR4	1	-	19176728	19177460	733
circ_001345	novel	0.333333	0.666667	0.539354	2.32489		2.10786	0.286224	0.493365	ENSG00000127481	UBR4	1	-	19179051	19185286	604
circ_001346	novel	0.333333	0	0.620238	0.001		-9.27668	0.149945	0.45503	ENSG00000127481	UBR4	1	-	19179051	19186657	722
circ_001347	hsa_circ_0003777	3.58333	4	9.6877	13.0301		0.427622	0.47556	0.694202	ENSG00000127481	UBR4	1	-	19183811	19185286	434
circ_001348	hsa_circ_0010372	0.25	0.0833333	0.465179	0.190313		-1.28941	0.65035	0.826403	ENSG00000127481	UBR4	1	-	19183811	19186657	552
circ_001349	novel	0.583333	0.25	1.27352	0.667076		-0.9329	0.611116	0.800288	ENSG00000127481	UBR4	1	-	19183811	19187540	790
circ_001350	novel	1.08333	0.166667	3.15665	0.579517		-2.44547	0.148903	0.45503	ENSG00000127481	UBR4	1	-	19183811	19201815	2008
circ_001351	novel	0	0.333333	0.001	0.651943		9.3486	0.124569	0.45503	ENSG00000127481	UBR4	1	-	19185099	19185286	188
circ_001352	novel	0.333333	0	0.850948	0.001		-9.73293	0.123903	0.45503	ENSG00000127481	UBR4	1	-	19186540	19187301	256
circ_001353	novel	0.166667	0.166667	0.524274	0.380625		-0.461949	0.926742	0.969061	ENSG00000127481	UBR4	1	-	19186540	19187540	356
circ_001354	hsa_circ_0006065	0.0833333	0.75	0.212737	1.89632		3.15606	0.125974	0.45503	ENSG00000127481	UBR4	1	-	19192188	19192540	251
circ_001355	novel	52	40.9167	145.174	129.814		-0.161342	0.70382	0.858431	ENSG00000127481	UBR4	1	-	19193433	19197265	250
circ_001356	novel	0.0833333	0.333333	0.212737	1.21958		2.51924	0.351569	0.571186	ENSG00000127481	UBR4	1	-	19193433	19199754	869
circ_001357	novel	1.25	0.833333	3.64035	3.04841		-0.256021	0.776591	0.898886	ENSG00000127481	UBR4	1	-	19193433	19201815	967
circ_001358	novel	0.25	0.25	0.497574	0.568293		0.191725	0.92487	0.968181	ENSG00000127481	UBR4	1	-	19197141	19201815	842
circ_001359	novel	3.58333	4.08333	9.87629	12.2382		0.309349	0.599341	0.792003	ENSG00000127481	UBR4	1	-	19197670	19201815	717
circ_001360	novel	0	0.166667	0.001	0.380625		8.57223	0.193714	0.45503	ENSG00000127481	UBR4	1	-	19197947	19198680	243
circ_001361	novel	0	0.25	0.001	1.06213		10.0527	0.0991206	0.45503	ENSG00000127481	UBR4	1	-	19197947	19201815	575
circ_001362	novel	0	0.166667	0.001	0.708084		9.46778	0.145107	0.45503	ENSG00000127481	UBR4	1	-	19198952	19199650	699
circ_001363	novel	0.166667	0.5	0.799382	2.09132		1.38746	0.411919	0.634342	ENSG00000127463	EMC1	1	+	19216983	19217294	312
circ_001364	novel	0	0.25	0.001	0.798875		9.64183	0.118061	0.45503	ENSG00000127463	EMC1	1	-	19219333	19223569	750
circ_001365	novel	0	0.166667	0.001	0.923453		9.85089	0.126743	0.45503	ENSG00000127463	EMC1	1	-	19222624	19222834	211
circ_001366	novel	0.5	0	0.628728	0.001		-9.29629	0.13754	0.45503	ENSG00000127463	EMC1	1	-	19231261	19232773	312
circ_001367	novel	0.25	0.5	0.689163	1.68515		1.28996	0.509359	0.722485	ENSG00000127463	EMC1	1	-	19232624	19235252	490
circ_001368	novel	0	0.166667	0.001	0.923453		9.85089	0.126743	0.45503	ENSG00000127463	EMC1	1	-	19232936	19243707	1355
circ_001369	novel	0.166667	0	0.310119	0.001		-8.27668	0.242835	0.45503	ENSG00000127463	EMC1	1	-	19238017	19243707	926
circ_001370	novel	0.5	0.5	1.2789	1.25122		-0.0315639	0.960064	0.983711	ENSG00000127463	EMC1	1	-	19238017	19244015	992
circ_001371	novel	0.333333	0.5	0.785572	1.47228		0.906233	0.614929	0.803104	ENSG00000127463	EMC1	1	-	19240297	19243707	500
circ_001372	hsa_circ_0010389	0.25	0.416667	1.23281	1.59053		0.367556	0.767896	0.89458	ENSG00000127463	EMC1	1	-	19243614	19244015	160
circ_001373	novel	0.583333	0.25	1.13214	0.569807		-0.990507	0.603895	0.795279	NA	NA	1	-	19268572	19270935	2364
circ_001374	novel	0.833333	0.0833333	1.9922	0.354042		-2.49237	0.160251	0.45503	ENSG00000162482	AKR7A3	1	-	19268572	19286372	14941
circ_001375	novel	0.25	0	0.527535	0.001		-9.04312	0.17429	0.45503	ENSG00000162482	AKR7A3	1	-	19273499	19288131	11773
circ_001376	novel	0	0.333333	0.001	1.59418		10.6386	0.0686444	0.45503	ENSG00000162482	AKR7A3	1	-	19283996	19286372	620
circ_001377	hsa_circ_0010400	0.583333	0.416667	1.61591	2.05909		0.349661	0.927352	0.969391	ENSG00000040487	PQLC2	1	+	19317600	19317841	242
circ_001378	novel	0	0.25	0.001	0.798875		9.64183	0.118061	0.45503	ENSG00000077549	CAPZB	1	-	19338817	19339547	731
circ_001379	novel	0.166667	0	0.524274	0.001		-9.03418	0.194703	0.45503	ENSG00000077549	CAPZB	1	-	19339170	19339364	195
circ_001380	novel	0.25	0.25	0.364636	0.515117		0.498446	0.860007	0.939399	ENSG00000077549	CAPZB	1	+	19339198	19339433	236
circ_001381	novel	1.33333	0.5	4.09227	2.35037		-0.800016	0.365375	0.586598	ENSG00000077549	CAPZB	1	-	19344358	19357563	402
circ_001382	hsa_circ_0010402	1.25	1.08333	2.84138	3.27999		0.207097	0.894707	0.955562	ENSG00000077549	CAPZB	1	-	19356635	19357563	259
circ_001383	novel	1.5	0.166667	4.19741	0.601646		-2.80251	0.0433427	0.45503	ENSG00000077549	CAPZB	1	-	19356635	19419750	585
circ_001384	novel	0.5	0.333333	1.76284	1.19724		-0.558195	0.762037	0.891246	ENSG00000077549	CAPZB	1	-	19378540	19385626	236
circ_001385	hsa_circ_0010404	1.25	0.166667	3.84745	0.589067		-2.7074	0.0718419	0.45503	ENSG00000077549	CAPZB	1	-	19378540	19419750	326
circ_001386	novel	0.416667	0	0.732432	0.001		-9.51655	0.131206	0.45503	ENSG00000077549	CAPZB	1	-	19385141	19385626	486
circ_001387	novel	0.166667	0	0.209576	0.001		-7.71133	0.281384	0.487017	ENSG00000077549	CAPZB	1	+	19399249	19399868	620
circ_001388	novel	0.25	0	0.314364	0.001		-8.29629	0.223075	0.45503	ENSG00000077549	CAPZB	1	-	19474780	19475177	398
circ_001389	novel	1.08333	0.333333	3.04046	1.1288		-1.4295	0.294404	0.503512	NA	NA	1	+	19500190	19518224	18035
circ_001390	novel	0.166667	0	1.08677	0.001		-10.0858	0.13662	0.45503	NA	NA	1	+	19596552	19596672	121
circ_001391	hsa_circ_0007729	0.166667	0	0.575996	0.001		-9.16991	0.186593	0.45503	ENSG00000162542	TMCO4	1	-	19682160	19683444	1285
circ_001392	hsa_circ_0010409	0.25	0	0.831994	0.001		-9.70043	0.135228	0.45503	ENSG00000162542	TMCO4	1	-	19737372	19755766	882
circ_001393	hsa_circ_0010410	0.666667	0.5	3.43896	1.57702		-1.12477	0.532134	0.741272	ENSG00000162542	TMCO4	1	-	19737372	19787117	1364
circ_001394	hsa_circ_0005068	0.166667	0.0833333	0.524274	0.461727		-0.183282	0.851169	0.934854	ENSG00000162542	TMCO4	1	-	19755634	19787117	615
circ_001395	novel	1.5	2.33333	4.26905	6.82718		0.677374	0.368254	0.589858	ENSG00000169914	OTUD3	1	+	19890385	19894480	262
circ_001396	novel	2.41667	1.75	6.02153	6.43607		0.0960502	0.979801	0.991882	ENSG00000169914	OTUD3	1	+	19890385	19897662	385
circ_001397	hsa_circ_0010415	3.25	5.75	8.14294	16.0889		0.982444	0.119765	0.45503	ENSG00000169914	OTUD3	1	+	19890385	19904987	614
circ_001398	novel	0.166667	0.333333	1.08677	1.41617		0.381949	0.768359	0.894839	ENSG00000169914	OTUD3	1	+	19890385	19907660	890
circ_001399	novel	9.91667	9.5	23.7068	30.8865		0.381678	0.509999	0.723022	ENSG00000169914	OTUD3	1	+	19890385	19907876	1106
circ_001400	novel	0.416667	0	1.17237	0.001		-10.1952	0.0946581	0.45503	ENSG00000169914	OTUD3	1	+	19890385	19908099	1329
circ_001401	novel	0.833333	0.416667	2.23715	0.952766		-1.23147	0.46276	0.682725	ENSG00000169914	OTUD3	1	+	19894368	19907876	957
circ_001402	novel	1.25	0.583333	3.32176	2.22116		-0.580636	0.566432	0.767524	ENSG00000169914	OTUD3	1	+	19897540	19907876	844
circ_001403	novel	1.58333	1.33333	2.95003	5.45247		0.886179	0.559609	0.763083	ENSG00000169914	OTUD3	1	+	19904267	19904987	229
circ_001404	novel	0	0.666667	0.001	2.83234		11.4678	0.017828	0.45503	ENSG00000169914	OTUD3	1	+	19904267	19907876	721
circ_001405	novel	0.166667	0	0.310119	0.001		-8.27668	0.242835	0.45503	ENSG00000169914	OTUD3	1	+	19907532	19908479	948
circ_001406	novel	0	0.166667	0.001	0.833146		9.70243	0.13368	0.45503	ENSG00000169914	OTUD3	1	-	19908896	19909265	370
circ_001407	novel	0.166667	0	1.08677	0.001		-10.0858	0.13662	0.45503	ENSG00000162543	UBXN10	1	+	20190924	20191907	984
circ_001408	novel	0	0.166667	0.001	0.424365		8.72916	0.184651	0.45503	ENSG00000158816	VWA5B1	1	+	20327890	20336486	799
circ_001409	novel	0.25	0	0.494667	0.001		-8.95031	0.17955	0.45503	NA	NA	1	+	20364699	20366592	1894
circ_001410	novel	0.166667	0	0.209576	0.001		-7.71133	0.281384	0.487017	NA	NA	1	+	20373123	20373412	290
circ_001411	novel	1	0	1.92671	0.001		-10.9119	0.0185084	0.45503	NA	NA	1	-	20373595	20406269	32675
circ_001412	novel	4.75	2	13.8208	6.84289		-1.01417	0.158698	0.45503	NA	NA	1	-	20398483	20406269	7787
circ_001413	novel	0.166667	0	0.524274	0.001		-9.03418	0.194703	0.45503	NA	NA	1	-	20398483	20413769	15287
circ_001414	novel	0.75	0.916667	2.10404	2.63252		0.323287	0.680397	0.844583	NA	NA	1	-	20405575	20406269	695
circ_001415	novel	0	0.166667	0.001	0.598618		9.22549	0.157492	0.45503	ENSG00000162545	CAMK2N1	1	-	20483052	20483365	314
circ_001416	novel	0	0.25	0.001	0.869275		9.76367	0.11223	0.45503	ENSG00000162545	CAMK2N1	1	+	20483110	20483618	509
circ_001417	novel	0	0.25	0.001	0.636547		9.31412	0.134622	0.45503	ENSG00000162545	CAMK2N1	1	+	20483214	20483683	470
circ_001418	novel	0.416667	0.25	0.775298	0.570938		-0.441416	0.839197	0.928772	ENSG00000162545	CAMK2N1	1	+	20485914	20486046	133
circ_001419	novel	0	0.166667	0.001	0.380625		8.57223	0.193714	0.45503	ENSG00000162545	CAMK2N1	1	+	20485917	20486049	133
circ_001420	novel	0.75	0.166667	2.92748	0.566224		-2.37021	0.221494	0.45503	ENSG00000162545	CAMK2N1	1	-	20486022	20486171	150
circ_001421	novel	0.25	0	0.465179	0.001		-8.86164	0.185212	0.45503	NA	NA	1	-	20533515	20534212	698
circ_001422	novel	1.08333	0.916667	2.84327	2.88374		0.0203932	0.975093	0.989847	ENSG00000158828	PINK1	1	+	20637842	20639992	389
circ_001423	novel	0.166667	0	0.575996	0.001		-9.16991	0.186593	0.45503	ENSG00000158828	PINK1	1	+	20639892	20645723	448
circ_001424	novel	0	0.25	0.001	0.488957		8.93356	0.15541	0.45503	ENSG00000158828	PINK1	1	+	20644490	20651226	1505
circ_001425	novel	0.166667	0	0.314798	0.001		-8.29828	0.241402	0.45503	ENSG00000158828	PINK1	1	+	20644519	20644676	158
circ_001426	novel	3	0.916667	6.28915	3.18045		-0.983635	0.206918	0.45503	ENSG00000158828	PINK1	1	+	20645560	20645980	421
circ_001427	novel	0	0.25	0.001	0.488957		8.93356	0.15541	0.45503	ENSG00000158828	PINK1	1	-	20645667	20650628	4962
circ_001428	novel	2.33333	1.08333	4.18269	2.8633		-0.546752	0.513071	0.72533	ENSG00000158828	PINK1	1	-	20648315	20649353	1039
circ_001429	novel	2.83333	1	5.90334	3.5004		-0.754012	0.302334	0.513263	ENSG00000158828	PINK1	1	+	20648633	20648994	362
circ_001430	novel	0.166667	0	0.425474	0.001		-8.73293	0.21329	0.45503	ENSG00000244038	DDOST	1	-	20653775	20654388	614
circ_001431	novel	0.0833333	0.5	0.22424	2.0381		3.18411	0.190632	0.45503	ENSG00000117245	KIF17	1	+	20679639	20679930	292
circ_001432	hsa_circ_0010430	0.166667	0.166667	0.512238	0.598618		0.224823	0.927817	0.969503	ENSG00000117245	KIF17	1	-	20698379	20704899	563
circ_001433	novel	0.166667	0	0.314798	0.001		-8.29828	0.241402	0.45503	ENSG00000117245	KIF17	1	+	20709838	20710986	1149
circ_001434	hsa_circ_0010433	0.666667	0.166667	1.48218	0.532583		-1.47664	0.41481	0.637172	ENSG00000117245	KIF17	1	-	20713454	20715639	249
circ_001435	novel	0	0.416667	0.001	0.950432		9.89244	0.094113	0.45503	ENSG00000127483	HP1BP3	1	-	20742766	20749882	2712
circ_001436	novel	0	0.5	0.001	1.80494		10.8177	0.0522162	0.45503	ENSG00000127483	HP1BP3	1	-	20742766	20776750	5243
circ_001437	novel	0.166667	0	1.31363	0.001		-10.3593	0.123419	0.45503	ENSG00000127483	HP1BP3	1	+	20744355	20744947	593
circ_001438	novel	0	0.166667	0.001	0.424365		8.72916	0.184651	0.45503	ENSG00000127483	HP1BP3	1	-	20744618	20745039	422
circ_001439	novel	0	0.5	0.001	0.977915		9.93356	0.0860764	0.45503	ENSG00000127483	HP1BP3	1	-	20744744	20745091	348
circ_001440	novel	0.333333	0.166667	0.524374	0.532583		0.0224111	0.948827	0.978587	ENSG00000127483	HP1BP3	1	-	20744744	20745656	462
circ_001441	hsa_circ_0007296	1.66667	2.75	3.40624	8.38482		1.2996	0.1467	0.45503	ENSG00000127483	HP1BP3	1	-	20744744	20749882	734
circ_001442	novel	0.333333	1.25	0.737933	4.13108		2.48496	0.0846577	0.45503	ENSG00000127483	HP1BP3	1	-	20744744	20757256	825
circ_001443	novel	1.91667	4.08333	7.40783	16.6006		1.16411	0.0739512	0.45503	ENSG00000127483	HP1BP3	1	-	20744744	20773610	1365
circ_001444	novel	0	0.25	0.001	0.681448		9.41246	0.1307	0.45503	ENSG00000127483	HP1BP3	1	-	20744744	20776711	3226
circ_001445	novel	8	12.0833	25.1266	42.1252		0.745469	0.117597	0.45503	ENSG00000127483	HP1BP3	1	-	20744744	20776750	3265
circ_001446	novel	0.166667	1.16667	0.312459	3.51096		3.49013	0.0418637	0.45503	ENSG00000127483	HP1BP3	1	-	20744744	20776796	3311
circ_001447	novel	0	0.5	0.001	2.05226		11.003	0.048495	0.45503	ENSG00000127483	HP1BP3	1	-	20744744	20779908	3362
circ_001448	novel	0.416667	1.91667	1.01552	6.3704		2.64916	0.0245653	0.45503	ENSG00000127483	HP1BP3	1	-	20744744	20779911	3365
circ_001449	novel	5.66667	9	14.1689	29.2242		1.04443	0.0689113	0.45503	ENSG00000127483	HP1BP3	1	-	20744744	20780540	3561
circ_001450	novel	0	0.25	0.001	0.798875		9.64183	0.118061	0.45503	ENSG00000127483	HP1BP3	1	-	20744744	20807239	24109
circ_001451	novel	0.166667	0.0833333	0.44848	0.416573		-0.106473	0.873131	0.946148	ENSG00000127483	HP1BP3	1	-	20745543	20773610	1017
circ_001452	hsa_circ_0006927	1.5	1.83333	4.07309	6.30525		0.63043	0.473782	0.692582	ENSG00000127483	HP1BP3	1	-	20747544	20749882	272
circ_001453	novel	0	0.166667	0.001	0.424365		8.72916	0.184651	0.45503	ENSG00000127483	HP1BP3	1	-	20747544	20767664	599
circ_001454	hsa_circ_0010439	3.91667	4.91667	10.582	12.7099		0.264339	0.58262	0.779459	ENSG00000127483	HP1BP3	1	-	20747544	20773610	903
circ_001455	novel	3.75	3.25	10.7524	11.3803		0.0818876	0.855561	0.936975	ENSG00000127483	HP1BP3	1	-	20747544	20776750	2803
circ_001456	hsa_circ_0010440	0	0.5	0.001	1.51485		10.565	0.0616771	0.45503	ENSG00000127483	HP1BP3	1	-	20749723	20749882	160
circ_001457	hsa_circ_0008765	0.5	0.333333	1.2779	1.20026		-0.090424	0.944588	0.976794	ENSG00000127483	HP1BP3	1	-	20749723	20749975	253
circ_001458	novel	0	0.416667	0.001	0.827841		9.69321	0.102761	0.45503	ENSG00000127483	HP1BP3	1	-	20749723	20765531	406
circ_001459	hsa_circ_000809	94.8333	84.1667	255.798	262.251		0.0359442	0.933274	0.971879	ENSG00000127483	HP1BP3	1	-	20749723	20773610	791
circ_001460	novel	0.166667	1.5	0.511997	4.40039		3.10342	0.0250393	0.45503	ENSG00000127483	HP1BP3	1	-	20749723	20776750	2691
circ_001461	novel	0.166667	0.916667	0.209576	1.64687		2.97418	0.142176	0.45503	ENSG00000127483	HP1BP3	1	-	20749723	20780540	2987
circ_001462	novel	0.666667	0.833333	1.79037	2.09696		0.228038	0.810195	0.915234	ENSG00000127483	HP1BP3	1	-	20749767	20773610	747
circ_001463	novel	0.166667	0	0.209576	0.001		-7.71133	0.281384	0.487017	ENSG00000127483	HP1BP3	1	-	20749769	20775965	2451
circ_001464	novel	0.5	0.25	1.59582	0.897927		-0.829627	0.663062	0.835131	ENSG00000127483	HP1BP3	1	-	20757166	20765531	246
circ_001465	hsa_circ_0005553	2.58333	1.83333	5.91458	6.03801		0.0297974	0.96405	0.985368	ENSG00000127483	HP1BP3	1	-	20757166	20771073	471
circ_001466	novel	0	0.166667	0.001	0.268984		8.07138	0.22404	0.45503	ENSG00000127483	HP1BP3	1	-	20757166	20773602	623
circ_001467	hsa_circ_001228	121.5	129.583	322.208	403.03		0.322895	0.416921	0.639144	ENSG00000127483	HP1BP3	1	-	20757166	20773610	631
circ_001468	hsa_circ_0004493	57.5833	59.8333	131.542	190.52		0.534417	0.204214	0.45503	ENSG00000127483	HP1BP3	1	-	20757166	20776750	2531
circ_001469	novel	1.16667	2.5	2.89355	8.28374		1.51744	0.10278	0.45503	ENSG00000127483	HP1BP3	1	-	20757166	20776796	2577
circ_001470	hsa_circ_0010444	1.33333	2.25	3.47162	6.36474		0.874494	0.298905	0.508999	ENSG00000127483	HP1BP3	1	-	20757166	20779911	2631
circ_001471	hsa_circ_0002437	2.08333	2.91667	4.92907	7.03025		0.512261	0.490416	0.706845	ENSG00000127483	HP1BP3	1	-	20757166	20780540	2827
circ_001472	novel	0.833333	0.666667	1.70352	2.04224		0.261626	0.904469	0.958928	ENSG00000127483	HP1BP3	1	-	20765377	20767664	236
circ_001473	hsa_circ_0002238	82.1667	62.4167	223.077	202.695		-0.138235	0.734903	0.876631	ENSG00000127483	HP1BP3	1	-	20765377	20773610	540
circ_001474	novel	10	10.8333	23.3716	34.0652		0.543542	0.345503	0.564239	ENSG00000127483	HP1BP3	1	-	20765377	20776750	2440
circ_001475	novel	0.416667	0.333333	1.44756	1.18745		-0.285754	0.891075	0.953711	ENSG00000127483	HP1BP3	1	-	20765377	20776796	2486
circ_001476	novel	1	1.33333	2.66836	3.59037		0.428178	0.649138	0.825594	ENSG00000127483	HP1BP3	1	-	20765377	20779911	2540
circ_001477	hsa_circ_0010445	0.333333	1.83333	0.826795	5.58952		2.75712	0.0261995	0.45503	ENSG00000127483	HP1BP3	1	-	20765377	20780540	2736
circ_001478	novel	1.75	0.75	5.50982	2.87641		-0.937737	0.325413	0.540671	ENSG00000127483	HP1BP3	1	+	20765379	20773612	8234
circ_001479	novel	0.666667	0.416667	1.72566	1.27043		-0.44183	0.784416	0.902717	ENSG00000127483	HP1BP3	1	+	20765379	20776752	11374
circ_001480	novel	0	0.25	0.001	0.614677		9.26369	0.137343	0.45503	ENSG00000127483	HP1BP3	1	+	20765379	20780542	15164
circ_001481	novel	0	0.333333	0.001	1.66629		10.7024	0.0660785	0.45503	ENSG00000127483	HP1BP3	1	+	20765414	20771075	5662
circ_001482	novel	1	0.916667	1.87553	2.65574		0.50182	0.767189	0.894176	ENSG00000127483	HP1BP3	1	-	20767584	20773610	385
circ_001483	novel	5.41667	6.91667	11.7965	25.1439		1.09185	0.0933424	0.45503	ENSG00000127483	HP1BP3	1	-	20767584	20776750	2285
circ_001484	novel	0.666667	1.91667	1.28037	5.00261		1.96613	0.0829899	0.45503	ENSG00000127483	HP1BP3	1	-	20767584	20780540	2581
circ_001485	hsa_circ_0005782	46.4167	58	126.406	193.548		0.614627	0.139269	0.45503	ENSG00000127483	HP1BP3	1	-	20770930	20773610	304
circ_001486	novel	1.16667	2.16667	3.29036	7.28997		1.14767	0.188576	0.45503	ENSG00000127483	HP1BP3	1	-	20770930	20776750	2204
circ_001487	novel	0.166667	0.333333	0.262187	0.956948		1.86784	0.501012	0.71576	ENSG00000127483	HP1BP3	1	-	20770930	20779911	2304
circ_001488	novel	0.5	1.08333	2.0539	3.5992		0.809309	0.37129	0.593238	ENSG00000127483	HP1BP3	1	-	20770930	20780540	2500
circ_001489	novel	0.583333	0.833333	1.9858	2.45374		0.305261	0.73038	0.874693	ENSG00000127483	HP1BP3	1	+	20770932	20773612	2681
circ_001490	novel	3	5.16667	7.72011	16.4141		1.08824	0.107851	0.45503	ENSG00000127483	HP1BP3	1	-	20775724	20776005	282
circ_001491	novel	0	0.416667	0.001	1.56		10.6073	0.0659799	0.45503	ENSG00000127483	HP1BP3	1	-	20776597	20780540	450
circ_001492	novel	0.5	0	0.944394	0.001		-9.88325	0.104382	0.45503	ENSG00000075151	EIF4G3	1	-	20807152	20810884	496
circ_001493	novel	0.166667	0	0.314798	0.001		-8.29828	0.241402	0.45503	ENSG00000075151	EIF4G3	1	-	20807152	20865262	2471
circ_001494	novel	0	0.333333	0.001	1.16876		10.1908	0.085394	0.45503	ENSG00000075151	EIF4G3	1	-	20807152	20886371	2840
circ_001495	hsa_circ_0010450	3.5	1.83333	11.0751	6.53703		-0.760611	0.300804	0.511409	ENSG00000075151	EIF4G3	1	-	20810738	20813239	229
circ_001496	novel	0	0.666667	0.001	1.30389		10.3486	0.046534	0.45503	ENSG00000075151	EIF4G3	1	-	20813158	20841028	709
circ_001497	novel	0.583333	0.25	1.39429	0.833406		-0.742441	0.663119	0.835173	ENSG00000075151	EIF4G3	1	-	20825100	20829272	307
circ_001498	novel	2.25	1.58333	5.69969	4.21133		-0.436607	0.634668	0.816573	ENSG00000075151	EIF4G3	1	-	20825100	20841028	480
circ_001499	novel	0.416667	0.0833333	1.25678	0.299309		-2.07002	0.40858	0.631249	ENSG00000075151	EIF4G3	1	-	20825100	20851478	817
circ_001500	novel	0.166667	0.583333	0.511997	2.7269		2.41306	0.238707	0.45503	ENSG00000075151	EIF4G3	1	-	20825100	20865262	1746
circ_001501	novel	0	0.416667	0.001	1.33476		10.3824	0.0732006	0.45503	ENSG00000075151	EIF4G3	1	-	20827617	20851478	718
circ_001502	novel	0.416667	0.666667	1.18543	1.91886		0.694834	0.640381	0.820382	ENSG00000075151	EIF4G3	1	-	20829147	20851478	636
circ_001503	novel	0.166667	0.0833333	0.44848	0.190313		-1.23667	0.710316	0.862449	ENSG00000075151	EIF4G3	1	-	20829147	20853677	754
circ_001504	novel	0.666667	0.333333	1.35662	1.08012		-0.328828	0.803015	0.912064	ENSG00000075151	EIF4G3	1	-	20829147	20865262	1565
circ_001505	novel	0.5	0.416667	1.05507	1.66377		0.657119	0.780034	0.90033	ENSG00000075151	EIF4G3	1	-	20829147	20895501	2299
circ_001506	novel	0.333333	0.166667	0.471763	0.424365		-0.152758	0.914924	0.963686	ENSG00000075151	EIF4G3	1	-	20840856	20857497	817
circ_001507	hsa_circ_0010458	19.3333	28.1667	47.6228	84.5161		0.827573	0.0734525	0.45503	ENSG00000075151	EIF4G3	1	-	20840856	20865262	1439
circ_096585	hsa_circ_0069718	74.8333	165.833	213.438	547.514	380.476	1.35908	0.00926606	0.45503	ENSG00000109184	DCUN1D4	4	+	51863437	51899378	590
circ_001509	novel	0.0833333	0.666667	0.104788	1.8529		4.14424	0.109397	0.45503	ENSG00000075151	EIF4G3	1	-	20840856	20895501	2173
circ_001510	novel	0	0.333333	0.001	0.848729		9.72916	0.105699	0.45503	ENSG00000075151	EIF4G3	1	-	20840856	20904971	2509
circ_001511	novel	1	0.0833333	1.4679	0.354042		-2.05176	0.189103	0.45503	ENSG00000075151	EIF4G3	1	-	20849415	20851478	337
circ_001512	novel	0.416667	0.25	1.31688	0.592263		-1.15281	0.630341	0.81362	ENSG00000075151	EIF4G3	1	-	20849415	20853677	455
circ_001513	novel	0.333333	0	0.644576	0.001		-9.33221	0.146641	0.45503	ENSG00000075151	EIF4G3	1	-	20849415	20860517	777
circ_001514	novel	0.5	1.83333	1.99713	6.00666		1.58864	0.0849469	0.45503	ENSG00000075151	EIF4G3	1	-	20849415	20865262	1266
circ_001515	novel	0	0.166667	0.001	0.601646		9.23277	0.157112	0.45503	ENSG00000075151	EIF4G3	1	-	20849415	20899943	2247
circ_001516	novel	0	0.25	0.001	1.18719		10.2133	0.0924007	0.45503	ENSG00000075151	EIF4G3	1	-	20851258	20855071	433
circ_001517	novel	0.583333	0.25	1.47983	0.725187		-1.02901	0.575504	0.77444	ENSG00000075151	EIF4G3	1	-	20851258	20886371	1519
circ_001518	novel	0.166667	0.166667	0.310119	0.601646		0.956092	0.779601	0.900227	ENSG00000075151	EIF4G3	1	-	20853560	20857497	307
circ_001519	novel	2.5	1.33333	7.75023	5.72887		-0.435989	0.524521	0.734647	ENSG00000075151	EIF4G3	1	-	20857403	20862332	333
circ_001520	novel	2.58333	3.91667	8.23941	15.553		0.916582	0.161387	0.45503	ENSG00000075151	EIF4G3	1	-	20857403	20865262	717
circ_001521	novel	0.916667	1.41667	2.34011	5.04828		1.10921	0.30415	0.515634	ENSG00000075151	EIF4G3	1	-	20857403	20886371	1086
circ_001522	novel	0.416667	0.166667	1.76755	0.268984		-2.71616	0.342568	0.560985	ENSG00000075151	EIF4G3	1	-	20860385	20865262	622
circ_001523	novel	0.833333	1.91667	2.99088	5.42714		0.85962	0.269847	0.487017	ENSG00000075151	EIF4G3	1	-	20862228	20865262	489
circ_001524	hsa_circ_0010462	1.66667	1.91667	4.27723	6.27209		0.552271	0.541294	0.748648	ENSG00000075151	EIF4G3	1	-	20862228	20886371	858
circ_001525	novel	0.25	0.166667	0.527535	0.380625		-0.470896	0.870971	0.945124	ENSG00000075151	EIF4G3	1	-	20862228	20892729	969
circ_001526	novel	0.416667	0.333333	0.932574	0.945293		0.0195434	0.994399	0.997936	ENSG00000075151	EIF4G3	1	-	20864476	20865262	384
circ_001527	novel	0.25	0.0833333	0.566117	0.354042		-0.677181	0.723866	0.870821	ENSG00000075151	EIF4G3	1	-	20864476	20879520	582
circ_001528	novel	0.25	0.75	0.602796	2.47367		2.03691	0.244775	0.457831	ENSG00000075151	EIF4G3	1	-	20864476	20886371	753
circ_001529	novel	1.58333	0.25	3.38883	1.13245		-1.58134	0.143519	0.45503	ENSG00000075151	EIF4G3	1	-	20864476	20895501	1118
circ_001530	novel	0.0833333	0.166667	0.104788	0.380625		1.8609	0.589312	0.784235	ENSG00000075151	EIF4G3	1	-	20865116	20886371	516
circ_001531	novel	0.166667	0.166667	0.524274	0.268984		-0.962799	0.828169	0.923573	ENSG00000075151	EIF4G3	1	-	20865116	20895501	881
circ_001532	novel	0	0.166667	0.001	0.380625		8.57223	0.193714	0.45503	ENSG00000075151	EIF4G3	1	+	20867908	20868430	523
circ_001533	novel	0.25	0	0.527535	0.001		-9.04312	0.17429	0.45503	ENSG00000075151	EIF4G3	1	-	20879282	20886371	410
circ_001534	novel	0.416667	0.25	0.98371	1.52791		0.635255	0.920404	0.966202	ENSG00000075151	EIF4G3	1	-	20879282	20895501	775
circ_001535	novel	1.33333	0.333333	2.56103	1.20329		-1.08974	0.33798	0.555663	ENSG00000075151	EIF4G3	1	-	20879282	20904971	1111
circ_001536	novel	0.25	0.25	0.539038	0.685557		0.346891	0.921693	0.966734	ENSG00000075151	EIF4G3	1	-	20879282	20942330	2105
circ_001537	hsa_circ_0010463	5.41667	5.58333	12.2032	17.4244		0.513844	0.41578	0.63802	ENSG00000075151	EIF4G3	1	-	20879323	20886371	369
circ_001538	novel	2.41667	2.25	4.55555	6.50522		0.513972	0.656205	0.830315	ENSG00000075151	EIF4G3	1	-	20879323	20895501	734
circ_001539	hsa_circ_0010464	6.41667	9	15.0856	28.5437		0.919998	0.102397	0.45503	ENSG00000075151	EIF4G3	1	-	20879323	20904971	1070
circ_001540	novel	0	0.166667	0.001	0.532583		9.05686	0.166455	0.45503	ENSG00000075151	EIF4G3	1	-	20879323	20941697	1431
circ_001541	novel	0.75	1.58333	1.76992	4.07966		1.20476	0.263858	0.484745	ENSG00000075151	EIF4G3	1	-	20879323	20942330	2064
circ_001542	novel	1.08333	0.75	2.32487	2.02508		-0.199174	0.851448	0.934943	ENSG00000075151	EIF4G3	1	-	20886201	20892729	282
circ_001543	novel	0.416667	0.166667	1.1591	0.708084		-0.711008	0.694479	0.853208	ENSG00000075151	EIF4G3	1	-	20886201	20895501	536
circ_001544	novel	0.416667	1	1.37623	2.79263		1.0209	0.405697	0.628351	ENSG00000075151	EIF4G3	1	-	20886201	20899943	783
circ_001545	novel	3.5	3.58333	9.69167	8.76247		-0.145408	0.995821	0.998614	ENSG00000075151	EIF4G3	1	-	20886201	20904971	872
circ_001546	novel	0	0.166667	0.001	0.601646		9.23277	0.157112	0.45503	ENSG00000075151	EIF4G3	1	-	20886201	20981227	2491
circ_001547	novel	0.166667	0.333333	0.209576	0.537968		1.36005	0.624275	0.809436	ENSG00000075151	EIF4G3	1	-	20886409	20892729	6321
circ_001548	novel	1.16667	0.666667	2.84817	1.99818		-0.511346	0.645225	0.823246	ENSG00000075151	EIF4G3	1	-	20892619	20895501	365
circ_001549	novel	0.75	0.75	1.36212	2.03615		0.579987	0.715441	0.865927	ENSG00000075151	EIF4G3	1	-	20892619	20904971	701
circ_001550	novel	0.5	0.333333	1.33898	1.00388		-0.415541	0.899093	0.957103	ENSG00000075151	EIF4G3	1	-	20892619	20942330	1695
circ_001551	hsa_circ_0010466	14.0833	10.0833	34.2488	34.5368		0.0120812	0.936623	0.973014	ENSG00000075151	EIF4G3	1	-	20893517	20895501	254
circ_001552	hsa_circ_0007214	8	7	21.0846	21.8887		0.0539991	0.918232	0.965306	ENSG00000075151	EIF4G3	1	-	20893517	20904971	590
circ_001553	hsa_circ_0010467	123.25	91.3333	330.748	293.773		-0.171028	0.670469	0.839413	ENSG00000075151	EIF4G3	1	-	20893517	20942330	1584
circ_001554	novel	0.166667	0	0.425474	0.001		-8.73293	0.21329	0.45503	ENSG00000075151	EIF4G3	1	-	20895368	20950162	1624
circ_001555	novel	0.166667	0	0.511997	0.001		-8.99999	0.196773	0.45503	ENSG00000075151	EIF4G3	1	-	20895421	20899891	276
circ_001556	novel	0.166667	0.166667	1.31363	0.601646		-1.12657	0.770152	0.895671	ENSG00000075151	EIF4G3	1	-	20899697	20899943	247
circ_001557	novel	0.833333	0.0833333	2.43754	0.289758		-3.0725	0.122963	0.45503	ENSG00000075151	EIF4G3	1	-	20899697	20942330	1330
circ_001558	novel	47.75	39	131.17	126.931		-0.04739	0.918104	0.965244	ENSG00000075151	EIF4G3	1	-	20904883	20942330	1083
circ_001559	novel	2.25	4.91667	6.90569	18.2771		1.40418	0.0413986	0.45503	ENSG00000075151	EIF4G3	1	-	20941259	20942330	977
circ_001560	novel	0.333333	0.0833333	0.419152	0.354042		-0.243554	0.785625	0.903281	ENSG00000075151	EIF4G3	1	-	20941259	20950111	1086
circ_001561	novel	0.666667	1.75	1.63652	5.92966		1.85732	0.107846	0.45503	ENSG00000075151	EIF4G3	1	-	20941259	20981227	1602
circ_001562	hsa_circ_0010474	3.75	3.91667	11.2917	13.8763		0.297358	0.675545	0.84179	ENSG00000075151	EIF4G3	1	-	20941491	20942330	840
circ_001563	novel	0.333333	0	0.620238	0.001		-9.27668	0.149945	0.45503	ENSG00000075151	EIF4G3	1	-	20941491	20942415	925
circ_001564	novel	4.66667	2.83333	11.4497	7.82222		-0.549656	0.440379	0.662183	ENSG00000075151	EIF4G3	1	-	20941491	20950108	946
circ_001565	novel	6.25	4.58333	15.1825	14.0649		-0.110313	0.864794	0.941847	ENSG00000075151	EIF4G3	1	-	20941491	20950111	949
circ_001566	novel	2.66667	0	7.97273	0.001		-12.9609	2.81e-05	0.0378995	ENSG00000075151	EIF4G3	1	-	20941491	20950162	1000
circ_001567	novel	0.916667	0	2.24759	0.001		-11.1342	0.0172103	0.45503	ENSG00000075151	EIF4G3	1	-	20941491	20973099	1170
circ_001568	novel	0.166667	0.166667	0.317525	0.268984		-0.239349	0.988478	0.995664	ENSG00000075151	EIF4G3	1	-	20941491	20980448	1285
circ_001569	novel	7.66667	8.5	18.0293	26.7214		0.567649	0.298361	0.508322	ENSG00000075151	EIF4G3	1	-	20941491	20981227	1465
circ_001570	novel	0.666667	0.5	1.40997	1.59911		0.181604	0.947032	0.97778	ENSG00000075151	EIF4G3	1	-	20941491	21002808	1729
circ_001571	novel	0	0.166667	0.001	1.39342		10.4444	0.101315	0.45503	ENSG00000075151	EIF4G3	1	+	20941608	20942227	620
circ_001572	novel	0.333333	0	1.15199	0.001		-10.1699	0.101638	0.45503	ENSG00000075151	EIF4G3	1	-	20941659	20942246	588
circ_001573	novel	0.333333	0	0.691758	0.001		-9.43412	0.141228	0.45503	ENSG00000075151	EIF4G3	1	+	20941673	20941797	125
circ_001574	novel	0.166667	0	0.209576	0.001		-7.71133	0.281384	0.487017	ENSG00000075151	EIF4G3	1	-	20950003	20980448	445
circ_001575	hsa_circ_0010476	9.41667	7	21.3816	16.3085		-0.390747	0.581836	0.778913	ENSG00000075151	EIF4G3	1	-	20950003	20981227	625
circ_001576	hsa_circ_0010477	1.83333	1.83333	5.00694	5.78957		0.209526	0.829118	0.924084	ENSG00000075151	EIF4G3	1	-	20950003	21002808	889
circ_001577	novel	0.416667	0.166667	0.955736	0.601646		-0.667698	0.726929	0.872649	ENSG00000075151	EIF4G3	1	-	20969474	20973099	221
circ_001578	hsa_circ_0005002	2.75	2.91667	8.31911	7.77566		-0.0974641	0.903916	0.958669	ENSG00000075151	EIF4G3	1	-	20969474	20980448	336
circ_001579	hsa_circ_000558	23.1667	27.3333	59.8505	85.7424		0.518645	0.233882	0.45503	ENSG00000075151	EIF4G3	1	-	20969474	20981227	516
circ_001580	novel	0.166667	0.666667	1.08677	2.64856		1.28517	0.328476	0.544506	ENSG00000075151	EIF4G3	1	-	20969474	21002787	759
circ_001581	hsa_circ_0005604	27.5	23.6667	73.9192	70.7667		-0.0628769	0.943379	0.976089	ENSG00000075151	EIF4G3	1	-	20969474	21002808	780
circ_001582	novel	4.5	3.91667	11.6266	13.5635		0.222296	0.71327	0.864477	ENSG00000075151	EIF4G3	1	-	20969474	21050994	909
circ_001583	novel	0.666667	1.08333	1.64401	2.35819		0.520463	0.570597	0.770789	ENSG00000075151	EIF4G3	1	-	20969477	20981230	516
circ_001584	novel	0.5	0.583333	1.38844	1.48041		0.0925323	0.870616	0.945043	ENSG00000075151	EIF4G3	1	+	20969477	20981230	11754
circ_001585	novel	0	0.5	0.001	1.90052		10.8922	0.0527838	0.45503	ENSG00000075151	EIF4G3	1	-	20973002	21050994	786
circ_001586	hsa_circ_0010484	7.75	11.6667	14.9098	30.0121		1.00929	0.0707844	0.45503	ENSG00000075151	EIF4G3	1	-	20980334	20981227	295
circ_001587	hsa_circ_0010486	6	4.66667	17.0862	16.1922		-0.0775346	0.891708	0.954044	ENSG00000075151	EIF4G3	1	-	20980334	21002808	559
circ_001588	hsa_circ_0010487	2.66667	1.75	8.17568	6.00045		-0.446268	0.612711	0.801478	ENSG00000075151	EIF4G3	1	-	20980334	21050994	688
circ_001589	novel	0.666667	0.333333	0.838304	1.66629		0.991095	0.767551	0.894351	ENSG00000075151	EIF4G3	1	-	20981048	21002808	444
circ_001590	novel	0.166667	0	1.31363	0.001		-10.3593	0.123419	0.45503	ENSG00000075151	EIF4G3	1	+	20987484	20989222	1739
circ_001591	novel	0	0.166667	0.001	0.833146		9.70243	0.13368	0.45503	ENSG00000075151	EIF4G3	1	-	20991443	21002808	6401
circ_001592	novel	1.08333	0.833333	2.92004	2.84068		-0.0397496	0.938565	0.973912	ENSG00000075151	EIF4G3	1	-	20997601	21002808	243
circ_001593	novel	0.5	1.33333	1.04776	4.79273		2.19354	0.112021	0.45503	ENSG00000075151	EIF4G3	1	-	20997601	21050994	372
circ_001594	hsa_circ_0008071	61.8333	50.3333	145.26	154.149		0.0856899	0.84599	0.932296	ENSG00000075151	EIF4G3	1	-	21001199	21002808	210
circ_001595	hsa_circ_0005254	2.25	3.25	4.53265	11.6327		1.35976	0.115104	0.45503	ENSG00000075151	EIF4G3	1	-	21001199	21050994	339
circ_001596	novel	1.25	0.583333	2.19194	1.27935		-0.7768	0.541007	0.748468	ENSG00000075151	EIF4G3	1	-	21001199	21089213	415
circ_001597	hsa_circ_0010491	0	0.25	0.001	0.403476		8.65634	0.17155	0.45503	ENSG00000075151	EIF4G3	1	-	21002713	21050994	225
circ_001598	hsa_circ_0007991	0.5	0.75	1.82704	2.3969		0.391659	0.662941	0.835066	ENSG00000075151	EIF4G3	1	-	21002713	21089213	301
circ_001599	hsa_circ_0005075	13.25	21.4167	33.2417	71.3376		1.10167	0.0235357	0.45503	ENSG00000075151	EIF4G3	1	-	21050866	21089213	205
circ_001600	hsa_circ_000559	13.8333	11.1667	36.4049	35.4168		-0.0397008	0.916937	0.964773	ENSG00000075151	EIF4G3	1	-	21050866	21111383	266
circ_001601	novel	0.166667	0.333333	0.209576	0.537968		1.36005	0.624275	0.809436	ENSG00000075151	EIF4G3	1	-	21073022	21111383	16253
circ_001602	novel	0.166667	0.666667	0.209576	1.29549		2.62795	0.256347	0.474292	ENSG00000075151	EIF4G3	1	-	21073463	21111383	15812
circ_001603	novel	0.166667	0.333333	0.44848	0.537968		0.262479	0.839133	0.928764	ENSG00000075151	EIF4G3	1	-	21089138	21097326	8189
circ_001604	hsa_circ_0005735	1.75	1.58333	6.87036	8.86038		0.366984	0.779423	0.900227	ENSG00000075151	EIF4G3	1	-	21089138	21111383	137
circ_001605	novel	0.666667	0.0833333	1.21652	0.134492		-3.17717	0.223497	0.45503	ENSG00000075151	EIF4G3	1	-	21089138	21123555	12309
circ_001606	novel	0	0.166667	0.001	0.532583		9.05686	0.166455	0.45503	ENSG00000075151	EIF4G3	1	-	21089138	21136777	25531
circ_001607	novel	0.166667	0	0.209576	0.001		-7.71133	0.281384	0.487017	ENSG00000075151	EIF4G3	1	-	21089138	21165154	53908
circ_001608	novel	0.166667	0.916667	0.425474	1.92917		2.18084	0.184092	0.45503	ENSG00000117298	ECE1	1	-	21219959	21221842	269
circ_001609	novel	1.33333	0.25	3.41843	0.900955		-1.92381	0.14426	0.45503	ENSG00000117298	ECE1	1	-	21219959	21228041	639
circ_001610	novel	0.166667	0.166667	0.314798	0.532583		0.758581	0.819924	0.919642	ENSG00000117298	ECE1	1	-	21219959	21233661	743
circ_001611	novel	0.166667	0	0.524274	0.001		-9.03418	0.194703	0.45503	ENSG00000117298	ECE1	1	-	21219959	21247363	1289
circ_001612	novel	1.08333	0.833333	3.63527	2.67374		-0.443205	0.733	0.8759	ENSG00000117298	ECE1	1	-	21221747	21225440	287
circ_001613	hsa_circ_000560	10.3333	6.08333	28.5314	18.7732		-0.603875	0.282616	0.488639	ENSG00000117298	ECE1	1	-	21221747	21228041	466
circ_001614	novel	0	0.166667	0.001	0.424365		8.72916	0.184651	0.45503	ENSG00000117298	ECE1	1	-	21224840	21225440	601
circ_001615	novel	0.25	0	0.465574	0.001		-8.86287	0.190634	0.45503	ENSG00000117298	ECE1	1	+	21225247	21228038	2792
circ_001616	hsa_circ_0010501	4.66667	2.83333	11.1144	9.41957		-0.238702	0.676746	0.842526	ENSG00000117298	ECE1	1	-	21227159	21228041	179
circ_001617	hsa_circ_0010503	0.5	0.333333	1.51889	0.82686		-0.877307	0.68631	0.848116	ENSG00000117298	ECE1	1	-	21235850	21238244	288
circ_001618	novel	0.333333	0.0833333	1.85929	0.266292		-2.80368	0.324366	0.539376	ENSG00000117298	ECE1	1	-	21235850	21245103	403
circ_001619	hsa_circ_0010504	0.416667	0.5	0.8926	1.21185		0.441129	0.781485	0.901015	ENSG00000117298	ECE1	1	-	21236746	21238244	210
circ_001620	hsa_circ_0010507	5	3.58333	16.7534	13.8138		-0.278339	0.693885	0.852797	ENSG00000117298	ECE1	1	-	21244989	21247363	258
circ_001621	hsa_circ_0010508	0	0.333333	0.001	1.7566		10.7786	0.0635383	0.45503	ENSG00000117298	ECE1	1	-	21244989	21258839	663
circ_001622	novel	0.666667	0	1.16289	0.001		-10.1835	0.0698169	0.45503	ENSG00000117298	ECE1	1	-	21244989	21272911	998
circ_001623	novel	0.583333	0.0833333	1.02503	0.190313		-2.42922	0.330568	0.547021	ENSG00000117298	ECE1	1	-	21244989	21279332	1140
circ_001624	novel	0	0.166667	0.001	0.601646		9.23277	0.157112	0.45503	ENSG00000117298	ECE1	1	-	21247161	21258839	608
circ_001625	novel	0.5	0.166667	0.73395	0.268984		-1.44816	0.571368	0.771434	ENSG00000117298	ECE1	1	-	21247221	21247572	352
circ_001626	novel	2.25	1.08333	6.54238	3.8937		-0.748674	0.387372	0.610181	ENSG00000117298	ECE1	1	-	21247221	21256138	335
circ_001627	hsa_circ_0007877	18.8333	10.3333	46.8646	34.2653		-0.451753	0.328439	0.544456	ENSG00000117298	ECE1	1	-	21247221	21258839	548
circ_001628	novel	0.333333	0.416667	0.620238	1.77021		1.51303	0.506719	0.720324	ENSG00000117298	ECE1	1	-	21255947	21260392	527
circ_001629	novel	0.166667	0.166667	0.209576	0.380625		0.860897	0.804943	0.91274	ENSG00000117298	ECE1	1	-	21255947	21279332	882
circ_001630	novel	0	0.75	0.001	2.50769		11.2921	0.016775	0.45503	ENSG00000117298	ECE1	1	-	21255947	21290156	1425
circ_001631	novel	1	1.33333	2.70857	3.79147		0.485225	0.617291	0.8047	ENSG00000117298	ECE1	1	-	21260271	21272911	335
circ_001632	novel	0.166667	0.166667	1.08677	0.424365		-1.35667	0.730751	0.874835	ENSG00000117298	ECE1	1	-	21260271	21279332	477
circ_001633	hsa_circ_0008563	1.91667	1.33333	5.78824	5.09856		-0.183036	0.822902	0.921038	ENSG00000117298	ECE1	1	-	21272699	21272911	213
circ_001634	novel	0.416667	0.5	0.832975	1.46142		0.811027	0.722483	0.870238	ENSG00000117298	ECE1	1	-	21272699	21275195	2497
circ_001635	hsa_circ_0005509	0.25	0	0.638211	0.001		-9.31789	0.156979	0.45503	ENSG00000117298	ECE1	1	-	21272699	21279332	355
circ_001636	hsa_circ_0002402	32.5	26.25	82.3156	81.7188		-0.0104975	0.980423	0.992085	ENSG00000117298	ECE1	1	-	21272699	21290156	898
circ_001637	novel	0	0.166667	0.001	0.598618		9.22549	0.157492	0.45503	ENSG00000117298	ECE1	1	-	21272699	21291033	1669
circ_001638	novel	0.166667	0	0.44848	0.001		-8.8089	0.208529	0.45503	ENSG00000117298	ECE1	1	-	21272699	21299034	1614
circ_001639	hsa_circ_0010511	0.416667	0.25	1.55234	1.20971		-0.359781	0.835168	0.926929	ENSG00000117298	ECE1	1	-	21279191	21290156	685
circ_001640	novel	0.5	0.166667	1.90083	0.324805		-2.54899	0.345143	0.563814	ENSG00000142794	NBPF3	1	+	21470632	21473585	597
circ_001641	novel	0.583333	0	0.989949	0.001		-9.95121	0.0924655	0.45503	ENSG00000162551	ALPL	1	+	21553978	21561212	401
circ_001642	novel	3.83333	5.66667	5.77573	12.8077		1.14894	0.118877	0.45503	ENSG00000162551	ALPL	1	+	21553978	21564216	752
circ_001643	novel	0.416667	0	0.734384	0.001		-9.52039	0.130032	0.45503	ENSG00000162551	ALPL	1	+	21553978	21568247	896
circ_001644	hsa_circ_0010519	1	0.333333	1.25746	0.693235		-0.859093	0.547076	0.753245	ENSG00000162551	ALPL	1	+	21553978	21570374	968
circ_001645	novel	0.333333	0	0.419152	0.001		-8.71133	0.185807	0.45503	ENSG00000162551	ALPL	1	+	21553978	21573799	1103
circ_001646	novel	0.916667	0.25	1.26062	0.43197		-1.54513	0.404511	0.627104	ENSG00000162551	ALPL	1	+	21553978	21575924	1295
circ_001647	novel	0.166667	0.166667	0.329778	0.491135		0.574627	0.862567	0.940851	ENSG00000162551	ALPL	1	+	21560626	21561212	236
circ_001648	novel	0.0833333	0.166667	0.15506	0.424365		1.45248	0.633869	0.816024	ENSG00000076864	RAP1GAP	1	-	21598400	21602913	451
circ_001649	novel	0.166667	0.166667	0.511997	0.598618		0.225502	0.929253	0.970198	ENSG00000076864	RAP1GAP	1	-	21599494	21602913	348
circ_001650	novel	0.25	0.166667	0.681673	0.532583		-0.356072	0.887744	0.952448	ENSG00000076864	RAP1GAP	1	-	21626304	21665317	469
circ_001651	hsa_circ_0010527	0.833333	0	2.08703	0.001		-11.0272	0.0237069	0.45503	ENSG00000090686	USP48	1	-	21687191	21695221	331
circ_001652	hsa_circ_0010530	4	3.41667	12.5868	11.3786		-0.14559	0.798798	0.909987	ENSG00000090686	USP48	1	-	21689974	21695221	282
circ_001653	novel	0.166667	0	0.310119	0.001		-8.27668	0.242835	0.45503	ENSG00000090686	USP48	1	-	21689974	21701602	387
circ_001654	novel	0.416667	0	1.1212	0.001		-10.1308	0.0972146	0.45503	ENSG00000090686	USP48	1	-	21689974	21706589	921
circ_001655	novel	0.5	1.08333	0.933092	2.90729		1.63958	0.265009	0.486314	ENSG00000090686	USP48	1	-	21701498	21703618	212
circ_001656	novel	0.333333	0	0.629596	0.001		-9.29828	0.148651	0.45503	ENSG00000090686	USP48	1	-	21701498	21705837	454
circ_001657	novel	2.5	2.58333	6.11984	5.57344		-0.134926	0.968219	0.986802	ENSG00000090686	USP48	1	-	21701498	21706868	764
circ_001658	novel	0	0.166667	0.001	0.598618		9.22549	0.157492	0.45503	ENSG00000090686	USP48	1	-	21701498	21724095	1316
circ_001659	novel	0	0.166667	0.001	0.579517		9.17871	0.159951	0.45503	ENSG00000090686	USP48	1	-	21701498	21757783	4548
circ_001660	novel	0.166667	0.0833333	0.314798	0.134492		-1.2269	0.735013	0.876631	ENSG00000090686	USP48	1	-	21704262	21706868	552
circ_001661	novel	0.333333	0.916667	0.677916	2.47914		1.87066	0.238362	0.45503	ENSG00000090686	USP48	1	-	21704262	21721764	906
circ_001662	novel	0	0.166667	0.001	0.532583		9.05686	0.166455	0.45503	ENSG00000090686	USP48	1	-	21704262	21724095	1104
circ_001663	novel	0.333333	0	0.896959	0.001		-9.8089	0.119839	0.45503	ENSG00000090686	USP48	1	-	21704262	21729832	3126
circ_001664	novel	0	0.5	0.001	0.806953		9.65634	0.0988715	0.45503	ENSG00000090686	USP48	1	-	21705727	21724095	973
circ_001665	novel	0	0.166667	0.001	0.532583		9.05686	0.166455	0.45503	ENSG00000090686	USP48	1	-	21706467	21728719	2693
circ_001666	novel	0.166667	0	0.314798	0.001		-8.29828	0.241402	0.45503	ENSG00000090686	USP48	1	-	21706744	21724095	677
circ_001667	novel	0	0.166667	0.001	0.579517		9.17871	0.159951	0.45503	ENSG00000090686	USP48	1	-	21715389	21721163	197
circ_001668	hsa_circ_000561	1.58333	1.83333	4.82641	9.93439		1.04148	0.299069	0.509161	ENSG00000090686	USP48	1	-	21715389	21721764	315
circ_001669	novel	7.58333	7.16667	22.9903	23.7037		0.0440828	0.892676	0.954555	ENSG00000090686	USP48	1	-	21715389	21724095	513
circ_001670	novel	0.416667	0.833333	1.78534	3.21493		0.848589	0.403261	0.625822	ENSG00000090686	USP48	1	-	21715389	21729832	2535
circ_001671	novel	0	0.583333	0.001	2.09668		11.0339	0.0337668	0.45503	ENSG00000090686	USP48	1	-	21715389	21736625	2888
circ_001672	hsa_circ_0004808	31.75	16.8333	77.156	56.5632		-0.447914	0.292642	0.501436	ENSG00000090686	USP48	1	-	21721036	21721764	246
circ_001673	novel	0	0.666667	0.001	1.52024		10.5701	0.04071	0.45503	ENSG00000090686	USP48	1	-	21721036	21724095	444
circ_001674	novel	1.08333	0.5	3.04173	1.57786		-0.94692	0.460959	0.681115	ENSG00000090686	USP48	1	-	21721036	21729832	2466
circ_001675	novel	0.25	0	0.472197	0.001		-8.88325	0.183825	0.45503	ENSG00000090686	USP48	1	-	21721036	21748271	3036
circ_001676	novel	0	0.5	0.001	1.14188		10.1572	0.0766163	0.45503	ENSG00000090686	USP48	1	-	21721036	21753119	3398
circ_001677	novel	0.166667	0	0.425474	0.001		-8.73293	0.21329	0.45503	ENSG00000090686	USP48	1	-	21721036	21757783	3676
circ_001678	novel	0.5	0.166667	1.06872	0.601646		-0.828895	0.642104	0.821538	ENSG00000090686	USP48	1	-	21723898	21736625	2573
circ_001679	novel	0.5	0	0.628728	0.001		-9.29629	0.13754	0.45503	ENSG00000090686	USP48	1	-	21729704	21736625	482
circ_001680	novel	0	0.166667	0.001	0.601646		9.23277	0.157112	0.45503	ENSG00000090686	USP48	1	-	21736430	21753119	775
circ_001681	novel	0	0.166667	0.001	0.579517		9.17871	0.159951	0.45503	ENSG00000090686	USP48	1	-	21736430	21757783	1053
circ_001682	novel	0.333333	0.333333	0.629596	0.867602		0.462608	0.861092	0.940001	ENSG00000090686	USP48	1	-	21736446	21748271	397
circ_001683	novel	0	0.333333	0.001	0.913209		9.8348	0.10127	0.45503	ENSG00000090686	USP48	1	-	21736446	21757783	1037
circ_001684	novel	0	0.333333	0.001	1.06517		10.0569	0.0909637	0.45503	ENSG00000090686	USP48	1	-	21736520	21757783	963
circ_001685	novel	1.25	1.16667	2.75128	2.60753		-0.0774203	0.971688	0.988387	ENSG00000090686	USP48	1	-	21747067	21751615	326
circ_001686	novel	0	0.166667	0.001	0.601646		9.23277	0.157112	0.45503	ENSG00000090686	USP48	1	-	21747067	21752651	451
circ_001687	novel	0.666667	0.416667	1.24516	1.19143		-0.0636366	0.915163	0.963808	ENSG00000090686	USP48	1	-	21747067	21753119	579
circ_001688	hsa_circ_0010539	3	4.33333	7.55889	13.5138		0.838184	0.235274	0.45503	ENSG00000090686	USP48	1	-	21747067	21757783	857
circ_001689	hsa_circ_0002166	9	11.1667	23.7314	28.9503		0.286781	0.51674	0.728322	ENSG00000090686	USP48	1	-	21748138	21751615	243
circ_029748	hsa_circ_001726	65.4167	134.75	185.843	511.446	348.644	1.4605	0.000334395	0.140517	ENSG00000166226	CCT2	12	+	69589485	69592159	304
circ_001691	novel	0.5	0.75	1.52258	2.23711		0.555112	0.711937	0.863543	ENSG00000090686	USP48	1	-	21748138	21757783	774
circ_001692	novel	0.583333	0	1.64615	0.001		-10.6849	0.0605886	0.45503	ENSG00000090686	USP48	1	-	21751507	21753119	362
circ_001693	novel	1.16667	2.08333	4.59149	8.06591		0.812877	0.311274	0.524053	ENSG00000090686	USP48	1	-	21751507	21757783	640
circ_001694	novel	0.5	0.416667	1.10037	0.99188		-0.149751	0.960259	0.983711	ENSG00000090686	USP48	1	-	21752527	21757783	531
circ_001695	novel	0.166667	0.166667	0.314798	0.601646		0.934487	0.783795	0.90231	ENSG00000090686	USP48	1	-	21756546	21757783	278
circ_001696	novel	0.166667	0	0.524274	0.001		-9.03418	0.194703	0.45503	ENSG00000187942	LDLRAD2	1	+	21822825	21823151	327
circ_001697	novel	0.166667	0	0.575996	0.001		-9.16991	0.186593	0.45503	ENSG00000142798	HSPG2	1	-	21829993	21833925	1068
circ_001698	hsa_circ_0010635	0.25	1.41667	0.576935	3.06893		2.41126	0.0828379	0.45503	ENSG00000142798	HSPG2	1	-	21838825	21840017	637
circ_001699	novel	0	0.5	0.001	1.46622		10.5179	0.0641715	0.45503	ENSG00000142798	HSPG2	1	-	21842002	21842380	283
circ_001700	novel	0.25	0	0.845699	0.001		-9.724	0.134115	0.45503	ENSG00000142798	HSPG2	1	-	21842770	21844299	446
circ_001701	hsa_circ_0006155	1.25	2	2.74068	6.52197		1.25077	0.227582	0.45503	ENSG00000142798	HSPG2	1	-	21847354	21849031	718
circ_001702	hsa_circ_0010687	0.166667	0.25	0.329778	0.558743		0.76069	0.775827	0.898347	ENSG00000142798	HSPG2	1	-	21847354	21850498	1006
circ_001703	novel	0.0833333	0.166667	0.262137	0.268984		0.0372009	0.858065	0.938376	ENSG00000142798	HSPG2	1	-	21851546	21876652	4473
circ_096688	hsa_circ_0007476	66.9167	143.583	173.884	423.197	298.54	1.28321	0.00162567	0.307177	ENSG00000145216	FIP1L1	4	+	53414615	53428183	359
circ_001705	novel	0	0.166667	0.001	0.923453		9.85089	0.126743	0.45503	ENSG00000142798	HSPG2	1	-	21875863	21879112	831
circ_001706	hsa_circ_0010769	0	0.583333	0.001	2.32295		11.1817	0.0345334	0.45503	ENSG00000142798	HSPG2	1	-	21880107	21881502	689
circ_001707	novel	0	0.166667	0.001	0.380625		8.57223	0.193714	0.45503	ENSG00000142798	HSPG2	1	-	21881339	21896310	1755
circ_001708	novel	0	0.166667	0.001	0.268984		8.07138	0.22404	0.45503	ENSG00000142798	HSPG2	1	-	21884528	21896310	1591
circ_001709	novel	0.333333	1.16667	0.971179	2.16996		1.15986	0.24735	0.461426	ENSG00000070831	CDC42	1	+	22091428	22188935	97508
circ_001710	novel	0	0.583333	0.001	0.941445		9.87873	0.0782178	0.45503	NA	NA	1	+	22154903	22172230	17328
circ_001711	novel	0.333333	0.0833333	0.629596	0.461727		-0.447388	0.713427	0.864542	NA	NA	1	+	22154903	22188935	34033
circ_001712	novel	0	0.166667	0.001	0.923453		9.85089	0.126743	0.45503	ENSG00000184677	ZBTB40	1	+	22489880	22490645	766
circ_001713	hsa_circ_0007418	14.8333	23.4167	39.7036	73.4425		0.887348	0.0551882	0.45503	ENSG00000184677	ZBTB40	1	+	22489880	22491533	900
circ_001714	novel	0.0833333	0.25	0.157399	0.886091		2.49303	0.418632	0.640859	ENSG00000184677	ZBTB40	1	+	22501492	22502441	336
circ_001715	novel	0	0.166667	0.001	0.268984		8.07138	0.22404	0.45503	ENSG00000184677	ZBTB40	1	+	22501492	22513130	1837
circ_001716	novel	0	0.5	0.001	1.13961		10.1543	0.0787554	0.45503	ENSG00000184677	ZBTB40	1	+	22506049	22512134	1294
circ_001717	novel	0	0.5	0.001	1.79888		10.8129	0.0523872	0.45503	ENSG00000173372	C1QA	1	+	22638989	22639215	227
circ_001718	novel	0.166667	0	0.575996	0.001		-9.16991	0.186593	0.45503	ENSG00000159189	C1QC	1	-	22647305	22647900	596
circ_001719	novel	0	0.166667	0.001	0.708084		9.46778	0.145107	0.45503	ENSG00000173369	C1QB	1	+	22659714	22660366	653
circ_001720	novel	0	0.166667	0.001	0.833146		9.70243	0.13368	0.45503	ENSG00000173369	C1QB	1	+	22661316	22661474	159
circ_001721	hsa_circ_0004085	4.33333	4.83333	10.1677	14.1216		0.473911	0.516897	0.728446	ENSG00000133216	EPHB2	1	+	22781421	22785076	750
circ_001722	novel	0.166667	0	0.64285	0.001		-9.32834	0.177345	0.45503	ENSG00000133216	EPHB2	1	-	22851287	22853063	1777
circ_001723	hsa_circ_0002720	8.33333	10.1667	19.2796	29.8108		0.628761	0.240162	0.45503	ENSG00000133216	EPHB2	1	+	22863037	22865212	492
circ_001724	novel	1.58333	0.666667	4.07941	1.34296		-1.60295	0.233745	0.45503	ENSG00000133216	EPHB2	1	+	22863037	22882483	617
circ_001725	novel	0.166667	0.0833333	0.209576	0.289758		0.467376	0.997556	0.999205	ENSG00000133216	EPHB2	1	+	22864877	22865212	336
circ_001726	novel	0.0833333	0.25	0.212737	0.798875		1.9089	0.480937	0.698753	ENSG00000133216	EPHB2	1	+	22864877	22882483	461
circ_001727	novel	0.0833333	0.5	0.255998	1.00524		1.97334	0.363553	0.584559	ENSG00000133216	EPHB2	1	+	22892884	22896478	340
circ_001728	novel	0.333333	0.166667	0.931533	0.268984		-1.79208	0.555122	0.759774	ENSG00000133216	EPHB2	1	+	22895472	22906957	548
circ_001729	novel	0.166667	0	0.575996	0.001		-9.16991	0.186593	0.45503	ENSG00000133216	EPHB2	1	+	22907953	22912599	716
circ_001730	novel	0	0.166667	0.001	0.268984		8.07138	0.22404	0.45503	ENSG00000133216	EPHB2	1	+	22910382	22910575	194
circ_001731	novel	0.25	0	0.465179	0.001		-8.86164	0.185212	0.45503	ENSG00000004487	KDM1A	1	+	23026415	23030634	4220
circ_001732	novel	2.33333	2	5.32472	5.42537		0.0270161	0.897112	0.956529	ENSG00000004487	KDM1A	1	+	23030443	23050520	386
circ_001733	novel	0.25	0.25	0.434566	1.05795		1.28362	0.691233	0.851339	ENSG00000004487	KDM1A	1	+	23030443	23059167	842
circ_001734	novel	7.33333	14.0833	17.1179	38.0026		1.15059	0.0237653	0.45503	ENSG00000004487	KDM1A	1	+	23030469	23040434	9966
circ_001735	novel	21.5833	29.25	52.6677	85.9454		0.706502	0.117849	0.45503	ENSG00000004487	KDM1A	1	+	23030469	23044486	226
circ_001736	novel	5.66667	2.5	10.7961	5.1381		-1.0712	0.158006	0.45503	ENSG00000004487	KDM1A	1	+	23030469	23046665	2405
circ_001737	hsa_circ_0009061	409.333	382.167	952.636	1100.51		0.208169	0.591262	0.785612	ENSG00000004487	KDM1A	1	+	23030469	23050520	360
circ_001738	novel	10.0833	5.75	20.9647	13.9034		-0.592526	0.310995	0.523741	ENSG00000004487	KDM1A	1	+	23030469	23053839	439
circ_001739	novel	1.16667	0.666667	2.99817	2.5183		-0.251632	0.847004	0.932815	ENSG00000004487	KDM1A	1	+	23030469	23055161	532
circ_001740	novel	0.333333	0.333333	0.620238	0.537968		-0.205301	0.969899	0.987548	ENSG00000004487	KDM1A	1	+	23030469	23056038	639
circ_001741	novel	2.41667	1.41667	5.08192	4.34895		-0.224708	0.747433	0.883182	ENSG00000004487	KDM1A	1	+	23030469	23057565	721
circ_001742	hsa_circ_0007822	107.833	136.667	255.13	358.908		0.492383	0.213887	0.45503	ENSG00000004487	KDM1A	1	+	23030469	23059167	816
circ_001743	novel	1.08333	0.0833333	1.78859	0.696709		-1.36019	0.175316	0.45503	ENSG00000004487	KDM1A	1	+	23030469	23059234	883
circ_001744	hsa_circ_0010801	0.333333	0	0.659555	0.001		-9.36535	0.14467	0.45503	ENSG00000004487	KDM1A	1	+	23030469	23068681	971
circ_001745	novel	3.08333	5.5	7.62229	14.3858		0.916351	0.151471	0.45503	ENSG00000004487	KDM1A	1	+	23030469	23069151	1062
circ_001746	novel	0.166667	0.0833333	0.209576	0.266292		0.345533	0.984426	0.993864	ENSG00000004487	KDM1A	1	+	23030469	23073403	1401
circ_001747	novel	0	0.333333	0.001	0.693349		9.43744	0.120907	0.45503	ENSG00000004487	KDM1A	1	+	23030469	23077360	1534
circ_001748	novel	0	0.166667	0.001	0.424365		8.72916	0.184651	0.45503	ENSG00000004487	KDM1A	1	+	23030469	23079177	1746
circ_001749	novel	0	0.5	0.001	1.1678		10.1896	0.0768462	0.45503	ENSG00000004487	KDM1A	1	-	23030471	23044488	14018
circ_001750	novel	2.41667	1.83333	6.97062	6.84504		-0.0262292	0.96033	0.983725	ENSG00000004487	KDM1A	1	+	23030473	23050524	360
circ_001751	novel	4.33333	4.91667	9.77681	12.8319		0.392305	0.532402	0.741556	ENSG00000004487	KDM1A	1	+	23030473	23059171	816
circ_001752	novel	0	0.25	0.001	2.09013		11.0294	0.0623974	0.45503	ENSG00000004487	KDM1A	1	+	23030558	23068676	877
circ_001753	novel	0	0.166667	0.001	0.601646		9.23277	0.157112	0.45503	ENSG00000004487	KDM1A	1	+	23038385	23040434	2050
circ_001754	novel	0.333333	0	2.62726	0.001		-11.3593	0.0548891	0.45503	ENSG00000004487	KDM1A	1	+	23038385	23044486	6102
circ_001755	novel	0	0.25	0.001	0.403476		8.65634	0.17155	0.45503	ENSG00000004487	KDM1A	1	+	23038385	23046665	8281
circ_001756	novel	0.666667	0.833333	1.87642	1.83849		-0.0294641	0.939475	0.974256	ENSG00000004487	KDM1A	1	+	23040259	23050520	4362
circ_001757	novel	0.166667	0.666667	0.209576	1.69711		3.01753	0.185628	0.45503	ENSG00000004487	KDM1A	1	+	23040259	23059167	4818
circ_001758	novel	0.25	1.33333	0.661217	3.05431		2.20765	0.10463	0.45503	ENSG00000004487	KDM1A	1	+	23044427	23050520	194
circ_001759	novel	0	0.333333	0.001	0.537968		9.07138	0.139467	0.45503	ENSG00000004487	KDM1A	1	+	23044427	23057565	555
circ_001760	hsa_circ_0008831	4.16667	3.66667	10.926	8.79884		-0.312385	0.803886	0.912562	ENSG00000004487	KDM1A	1	+	23044427	23059167	650
circ_001761	novel	0	0.166667	0.001	0.424365		8.72916	0.184651	0.45503	ENSG00000004487	KDM1A	1	+	23050364	23057565	518
circ_001762	hsa_circ_0010808	5	4.91667	13.219	10.2938		-0.360842	0.78465	0.902913	ENSG00000004487	KDM1A	1	+	23050387	23057565	495
circ_001763	hsa_circ_0003889	93.25	63.9167	214.031	176.468		-0.278415	0.501861	0.716453	ENSG00000004487	KDM1A	1	+	23050387	23059167	590
circ_001764	novel	0.666667	0.25	2.06038	0.592808		-1.79728	0.374006	0.595977	ENSG00000004487	KDM1A	1	+	23050387	23059234	657
circ_001765	novel	0	0.25	0.001	0.636547		9.31412	0.134622	0.45503	ENSG00000004487	KDM1A	1	+	23050387	23069151	836
circ_001766	novel	0	0.166667	0.001	0.708084		9.46778	0.145107	0.45503	ENSG00000004487	KDM1A	1	+	23050387	23077360	1308
circ_001767	novel	0.0833333	0.416667	0.262137	0.750151		1.51686	0.487914	0.704782	ENSG00000004487	KDM1A	1	+	23050389	23057567	495
circ_001768	novel	0	0.333333	0.001	0.615659		9.26599	0.129734	0.45503	ENSG00000004487	KDM1A	1	-	23050389	23057567	7179
circ_001769	novel	0.166667	0.0833333	0.209576	0.212182		0.0178301	0.936027	0.972852	ENSG00000004487	KDM1A	1	+	23050389	23059169	590
circ_001770	hsa_circ_0010811	1.41667	2.33333	3.92393	7.69052		0.970782	0.284397	0.491092	ENSG00000004487	KDM1A	1	+	23053761	23057565	361
circ_001771	hsa_circ_0010815	3.5	3.5	8.07411	9.59733		0.249329	0.777545	0.899343	ENSG00000004487	KDM1A	1	+	23055069	23057565	282
circ_001772	novel	0.583333	0	1.78639	0.001		-10.8028	0.0508665	0.45503	ENSG00000004487	KDM1A	1	+	23055069	23059167	377
circ_001773	hsa_circ_0003685	8.41667	11.4167	22.5708	38.6237		0.775026	0.145449	0.45503	ENSG00000004487	KDM1A	1	+	23055069	23069151	623
circ_001774	hsa_circ_0010816	0.666667	0.333333	1.71017	0.669768		-1.35241	0.536445	0.744682	ENSG00000004487	KDM1A	1	+	23055069	23073403	962
circ_001775	novel	3.58333	0.583333	8.90577	2.87667		-1.63034	0.0300425	0.45503	ENSG00000004487	KDM1A	1	+	23068539	23079667	1033
circ_001776	novel	0.166667	0	0.575996	0.001		-9.16991	0.186593	0.45503	ENSG00000004487	KDM1A	1	+	23068539	23081573	1161
circ_001777	hsa_circ_0010835	30.5833	37.0833	73.2116	101.949		0.477706	0.264078	0.485052	ENSG00000004487	KDM1A	1	+	23071225	23072197	209
circ_001778	novel	0	0.916667	0.001	2.21035		11.1101	0.0129974	0.45503	ENSG00000004487	KDM1A	1	+	23071225	23073403	339
circ_001779	novel	0.166667	0	1.08677	0.001		-10.0858	0.13662	0.45503	ENSG00000004487	KDM1A	1	+	23071225	23077382	494
circ_001780	novel	0.333333	0.333333	2.62726	0.704299		-1.8993	0.478735	0.696876	ENSG00000004487	KDM1A	1	+	23077228	23082366	735
circ_001781	novel	0.166667	0.166667	0.64285	0.268984		-1.25696	0.766973	0.894033	ENSG00000004487	KDM1A	1	+	23077228	23103606	21163
circ_001782	novel	0.333333	0.166667	0.419152	0.325972		-0.362728	0.874029	0.946497	ENSG00000004487	KDM1A	1	+	23078990	23079667	303
circ_001783	novel	0	0.416667	0.001	2.01644		10.9776	0.0570858	0.45503	ENSG00000004487	KDM1A	1	+	23079178	23079552	375
circ_001784	novel	0.5	0.833333	1.25251	1.76732		0.496744	0.662229	0.834521	ENSG00000004487	KDM1A	1	-	23081007	23082623	1617
circ_001785	novel	0.166667	0	0.524274	0.001		-9.03418	0.194703	0.45503	ENSG00000169641	LUZP1	1	+	23091711	23092134	424
circ_001786	novel	0.166667	0.0833333	0.209576	0.134492		-0.639953	0.840706	0.929144	ENSG00000169641	LUZP1	1	+	23103355	23104327	973
circ_001787	novel	0.166667	1.08333	0.209576	1.7484		3.06049	0.108755	0.45503	ENSG00000169641	LUZP1	1	+	23103355	23153841	50487
circ_001788	novel	0.166667	0.583333	0.209576	0.941445		2.1674	0.358853	0.579347	ENSG00000169641	LUZP1	1	+	23103376	23153841	50466
circ_001789	novel	0.333333	0.416667	0.419152	1.33146		1.66746	0.49302	0.708848	ENSG00000169641	LUZP1	1	-	23109022	23169024	646
circ_001790	novel	0	0.25	0.001	0.897927		9.81045	0.110039	0.45503	ENSG00000169641	LUZP1	1	+	23161142	23161448	307
circ_001791	novel	0	0.5	0.001	1.79585		10.8105	0.0524729	0.45503	NA	NA	1	-	23183277	23184238	962
circ_001792	novel	0	0.333333	0.001	1.66629		10.7024	0.0660785	0.45503	ENSG00000179546	HTR1D	1	+	23193465	23193695	231
circ_001793	novel	0.5	0.333333	0.628728	0.935856		0.57385	0.856097	0.937314	NA	NA	1	-	23240009	23268487	28479
circ_001794	novel	0.0833333	0.333333	0.104788	1.06517		3.34553	0.29012	0.498207	NA	NA	1	-	23249779	23268487	18709
circ_001795	novel	0	0.166667	0.001	0.532583		9.05686	0.166455	0.45503	NA	NA	1	-	23282894	23283113	220
circ_001796	novel	0	0.416667	0.001	1.2133		10.2447	0.0781485	0.45503	NA	NA	1	-	23282894	23284149	1256
circ_001797	novel	0	0.333333	0.001	1.19724		10.2255	0.0839343	0.45503	ENSG00000125944	HNRNPR	1	-	23282894	23341017	29480
circ_001798	novel	0	0.166667	0.001	0.380625		8.57223	0.193714	0.45503	NA	NA	1	-	23295915	23298300	2386
circ_001799	novel	0	0.166667	0.001	0.833146		9.70243	0.13368	0.45503	ENSG00000125944	HNRNPR	1	-	23303994	23318688	7551
circ_001800	novel	0	0.166667	0.001	0.424365		8.72916	0.184651	0.45503	ENSG00000125944	HNRNPR	1	+	23304873	23306047	1175
circ_001801	novel	0	0.166667	0.001	0.424365		8.72916	0.184651	0.45503	ENSG00000125944	HNRNPR	1	-	23304873	23306047	1175
circ_001802	novel	0.0833333	0.5	0.255998	1.79408		2.80904	0.23633	0.45503	ENSG00000125944	HNRNPR	1	-	23306412	23323732	5455
circ_001803	novel	0.333333	0	0.659555	0.001		-9.36535	0.14467	0.45503	ENSG00000125944	HNRNPR	1	+	23309221	23310786	1566
circ_001804	novel	0.333333	0	0.659555	0.001		-9.36535	0.14467	0.45503	ENSG00000125944	HNRNPR	1	-	23309221	23310786	1566
circ_001805	novel	0	0.5	0.001	2.50026		11.2879	0.0380604	0.45503	ENSG00000125944	HNRNPR	1	-	23323556	23341020	687
circ_001806	novel	0.166667	0.166667	0.425474	0.268984		-0.661549	0.890903	0.953616	ENSG00000125944	HNRNPR	1	-	23333518	23338608	341
circ_001807	hsa_circ_0010850	0.166667	0.833333	0.314798	1.84501		2.55113	0.175743	0.45503	ENSG00000125944	HNRNPR	1	-	23333518	23341017	507
circ_001808	novel	0.25	0.583333	0.602796	1.7512		1.5386	0.40289	0.625486	ENSG00000125944	HNRNPR	1	-	23333518	23341020	510
circ_001809	novel	0.166667	0.583333	1.31363	1.6036		0.287759	0.623383	0.809047	ENSG00000125944	HNRNPR	1	-	23337754	23341017	393
circ_001810	novel	0	0.166667	0.001	1.39342		10.4444	0.101315	0.45503	ENSG00000125944	HNRNPR	1	-	23338063	23338608	546
circ_001811	novel	0.166667	0	0.64285	0.001		-9.32834	0.177345	0.45503	ENSG00000125945	ZNF436	1	-	23360483	23361110	628
circ_001812	novel	0.166667	0	0.314798	0.001		-8.29828	0.241402	0.45503	ENSG00000204219	TCEA3	1	-	23387273	23397955	523
circ_001813	novel	0.25	0	0.786411	0.001		-9.61914	0.139639	0.45503	ENSG00000204219	TCEA3	1	-	23387273	23419139	1577
circ_001814	novel	0	0.416667	0.001	1.21606		10.248	0.0778373	0.45503	ENSG00000204219	TCEA3	1	-	23393879	23397955	376
circ_001815	novel	0.333333	0	0.419152	0.001		-8.71133	0.185807	0.45503	ENSG00000204219	TCEA3	1	+	23395160	23395993	834
circ_001816	novel	9.25	6.5	24.2292	22.1344		-0.130456	0.764331	0.892528	ENSG00000204219	TCEA3	1	-	23397545	23418016	1219
circ_001817	novel	30.0833	24.75	81.6918	87.3634		0.0968381	0.841434	0.929557	ENSG00000204219	TCEA3	1	+	23397545	23418016	20472
circ_001818	novel	0.166667	0.333333	0.511997	1.66629		1.70243	0.489966	0.70646	ENSG00000204219	TCEA3	1	-	23417249	23418009	248
circ_001819	novel	0.166667	0.416667	0.310119	1.52668		2.29951	0.360864	0.581659	ENSG00000204219	TCEA3	1	-	23417249	23419139	311
circ_001820	novel	0.166667	0.416667	1.31363	1.56734		0.254759	0.772039	0.896569	ENSG00000088280	ASAP3	1	-	23441102	23442612	471
circ_001821	novel	0	0.166667	0.001	0.708084		9.46778	0.145107	0.45503	ENSG00000088280	ASAP3	1	-	23442186	23442612	198
circ_001822	novel	0.166667	0	0.64285	0.001		-9.32834	0.177345	0.45503	ENSG00000088280	ASAP3	1	-	23455881	23458127	2152
circ_001823	novel	0.5	0	0.944394	0.001		-9.88325	0.104382	0.45503	ENSG00000007968	E2F2	1	-	23516335	23516527	193
circ_001824	hsa_circ_0005247	0.166667	0.5	0.500735	1.14188		1.18929	0.515346	0.727142	ENSG00000007968	E2F2	1	-	23516335	23519108	286
circ_001825	novel	0.0833333	0.75	0.15506	2.62926		4.08376	0.0685847	0.45503	ENSG00000011007	ELOA	1	+	23749021	23749948	164
circ_001826	novel	0.25	0.916667	0.465179	3.76463		3.01665	0.0873348	0.45503	ENSG00000011007	ELOA	1	+	23749021	23752518	1462
circ_001827	novel	0	0.166667	0.001	0.268984		8.07138	0.22404	0.45503	ENSG00000011007	ELOA	1	+	23749021	23757125	2182
circ_001828	novel	0.333333	0.0833333	0.972753	0.266292		-1.86907	0.47522	0.693888	ENSG00000011007	ELOA	1	+	23749021	23759813	2484
circ_001829	novel	3.25	1.58333	7.96415	5.10271		-0.642258	0.423512	0.645902	ENSG00000011007	ELOA	1	+	23750845	23752518	1298
circ_001830	novel	0.166667	0.0833333	0.425474	0.461727		0.117968	0.90997	0.961547	ENSG00000011007	ELOA	1	+	23750845	23754460	1552
circ_001831	novel	0.166667	0.166667	0.425474	0.424365		-0.00376645	0.976894	0.990576	ENSG00000011007	ELOA	1	+	23750845	23757125	2018
circ_001832	novel	0	0.166667	0.001	1.39342		10.4444	0.101315	0.45503	ENSG00000011007	ELOA	1	-	23750988	23751346	359
circ_001833	novel	0	0.166667	0.001	0.380625		8.57223	0.193714	0.45503	ENSG00000011007	ELOA	1	+	23752407	23754255	268
circ_001834	novel	0.25	1.08333	0.314364	2.80879		3.15944	0.0801049	0.45503	ENSG00000011007	ELOA	1	+	23755843	23757125	466
circ_001835	novel	0	0.166667	0.001	0.268984		8.07138	0.22404	0.45503	ENSG00000011007	ELOA	1	+	23756274	23757125	285
circ_001836	novel	0.166667	0	0.524274	0.001		-9.03418	0.194703	0.45503	ENSG00000011007	ELOA	1	+	23756787	23757125	339
circ_001837	novel	0.666667	0	1.35583	0.001		-10.405	0.0558033	0.45503	NA	NA	1	-	23772111	23772426	316
circ_001838	novel	1.16667	3	3.53992	11.6244		1.71537	0.0430875	0.45503	ENSG00000057757	PITHD1	1	+	23785675	23786423	214
circ_001839	novel	0	0.166667	0.001	0.325972		8.3486	0.206999	0.45503	ENSG00000057757	PITHD1	1	+	23787275	23788080	806
circ_001840	novel	0.333333	0	0.629596	0.001		-9.29828	0.148651	0.45503	ENSG00000057757	PITHD1	1	+	23787347	23787670	324
circ_001841	novel	0.166667	0	0.209576	0.001		-7.71133	0.281384	0.487017	ENSG00000057757	PITHD1	1	-	23787377	23788075	699
circ_001842	novel	0.25	0	0.494667	0.001		-8.95031	0.17955	0.45503	ENSG00000057757	PITHD1	1	+	23787422	23788077	656
circ_001843	novel	0	0.166667	0.001	0.601646		9.23277	0.157112	0.45503	ENSG00000057757	PITHD1	1	-	23787424	23788103	680
circ_001844	hsa_circ_0004014	5.91667	4.08333	15.4548	12.8451		-0.266844	0.65525	0.82971	ENSG00000117305	HMGCL	1	-	23804400	23820593	816
circ_001845	novel	0	0.166667	0.001	0.268984		8.07138	0.22404	0.45503	ENSG00000117305	HMGCL	1	-	23804400	23822317	2540
circ_001846	novel	0.416667	1.25	1.04636	3.07588		1.55563	0.231317	0.45503	ENSG00000117305	HMGCL	1	-	23808135	23820593	690
circ_001847	hsa_circ_0010900	1	0	3.14028	0.001		-11.6167	0.00814991	0.45503	ENSG00000117305	HMGCL	1	-	23810736	23820593	501
circ_001848	novel	1.25	1.33333	3.29763	4.72312		0.51831	0.634203	0.816265	ENSG00000117305	HMGCL	1	-	23814190	23817583	353
circ_001849	hsa_circ_0003757	37.1667	34	98.1008	124.491		0.34371	0.439938	0.661927	ENSG00000117305	HMGCL	1	-	23814190	23820593	437
circ_001850	novel	0.666667	0	1.57321	0.001		-10.6195	0.0488981	0.45503	ENSG00000117305	HMGCL	1	-	23814190	23825588	670
circ_001851	hsa_circ_0010902	1.75	1.41667	3.86733	3.54511		-0.125507	0.888206	0.95261	ENSG00000117305	HMGCL	1	-	23816675	23820593	288
circ_001852	novel	0.166667	0	0.524274	0.001		-9.03418	0.194703	0.45503	ENSG00000179163	FUCA1	1	-	23845507	23848839	640
circ_001853	novel	0.416667	0	0.921692	0.001		-9.84814	0.112222	0.45503	ENSG00000179163	FUCA1	1	-	23854360	23865625	580
circ_001854	novel	0	0.166667	0.001	0.268984		8.07138	0.22404	0.45503	ENSG00000179163	FUCA1	1	-	23854360	23875662	8345
circ_001855	novel	0	0.416667	0.001	1.49655		10.5474	0.0661735	0.45503	ENSG00000179163	FUCA1	1	-	23863134	23865625	273
circ_001856	novel	0.333333	0	0.659555	0.001		-9.36535	0.14467	0.45503	NA	NA	1	-	23963505	23963741	237
circ_001857	novel	0.166667	0	0.44848	0.001		-8.8089	0.208529	0.45503	ENSG00000188529	SRSF10	1	-	23971338	23974661	2968
circ_001858	novel	0.25	0	0.472197	0.001		-8.88325	0.183825	0.45503	ENSG00000188529	SRSF10	1	-	23971338	23974664	2971
circ_001859	novel	0.25	0.25	0.539038	0.403476		-0.417902	0.925067	0.968284	ENSG00000188529	SRSF10	1	-	23971850	23978817	372
circ_001860	novel	0	0.166667	0.001	0.532583		9.05686	0.166455	0.45503	ENSG00000188529	SRSF10	1	+	23975777	23977204	1428
circ_001861	novel	0	0.25	0.001	0.570938		9.15719	0.142997	0.45503	ENSG00000188529	SRSF10	1	+	23976579	23977014	436
circ_001862	novel	0.666667	0	1.31911	0.001		-10.3653	0.0571185	0.45503	ENSG00000188529	SRSF10	1	-	23977317	23978273	957
circ_001863	novel	0.166667	0	0.524274	0.001		-9.03418	0.194703	0.45503	ENSG00000142661	MYOM3	1	-	24075319	24081456	578
circ_001864	hsa_circ_0010906	7.75	3.66667	21.4194	14.6975		-0.543354	0.290801	0.49905	ENSG00000185436	IFNLR1	1	-	24169417	24180854	309
circ_001865	novel	0.75	0.833333	1.22064	3.66216		1.58505	0.348571	0.567734	ENSG00000158055	GRHL3	1	+	24334645	24338103	748
circ_001866	novel	1.33333	0.333333	4.12845	0.761251		-2.43916	0.105398	0.45503	ENSG00000001460	STPG1	1	-	24360851	24369839	722
circ_001867	novel	0.333333	0.166667	0.659555	0.708084		0.102427	0.954559	0.981503	ENSG00000001460	STPG1	1	-	24379653	24401456	530
circ_001868	novel	0.166667	0	0.44848	0.001		-8.8089	0.208529	0.45503	ENSG00000001460	STPG1	1	-	24379653	24410817	9891
circ_001869	novel	0.0833333	0.416667	0.262137	2.12413		3.01848	0.258486	0.477258	ENSG00000001460	STPG1	1	-	24391561	24401456	257
circ_001870	novel	0.166667	0	0.524274	0.001		-9.03418	0.194703	0.45503	ENSG00000001461	NIPAL3	1	+	24419384	24472746	8185
circ_001871	novel	0.166667	0	0.524274	0.001		-9.03418	0.194703	0.45503	ENSG00000001461	NIPAL3	1	-	24419384	24472746	53363
circ_001872	novel	0.166667	0	0.44848	0.001		-8.8089	0.208529	0.45503	ENSG00000001461	NIPAL3	1	+	24440090	24445244	383
circ_001873	novel	0.333333	0	1.04855	0.001		-10.0342	0.108264	0.45503	ENSG00000117602	RCAN3	1	+	24511762	24514567	2806
circ_001874	hsa_circ_0003553	33.8333	14.1667	102.17	56.7567		-0.848109	0.053225	0.45503	ENSG00000117602	RCAN3	1	+	24514314	24514567	254
circ_001875	novel	1.08333	0	2.94033	0.001		-11.5218	0.00791307	0.45503	ENSG00000117602	RCAN3	1	+	24514314	24531391	428
circ_001876	novel	0.5	0.916667	1.33139	3.79241		1.51019	0.293931	0.502944	ENSG00000117602	RCAN3	1	+	24514314	24533254	600
circ_001877	hsa_circ_0004802	3.91667	0.416667	9.63563	1.17178		-3.03968	0.00199054	0.328868	ENSG00000117602	RCAN3	1	+	24531218	24533254	346
circ_001878	novel	0	0.166667	0.001	0.708084		9.46778	0.145107	0.45503	ENSG00000117602	RCAN3	1	+	24535093	24536731	1639
circ_001879	novel	0.166667	0	0.44848	0.001		-8.8089	0.208529	0.45503	ENSG00000133226	SRRM1	1	+	24652434	24655129	590
circ_001880	novel	0.166667	0	1.31363	0.001		-10.3593	0.123419	0.45503	ENSG00000133226	SRRM1	1	+	24654855	24655129	275
circ_001881	novel	1.41667	1	2.43787	2.84964		0.225161	0.962822	0.984794	ENSG00000133226	SRRM1	1	+	24660719	24670315	1127
circ_001882	hsa_circ_0010922	0.416667	0.333333	0.799635	0.70114		-0.18964	0.939607	0.974273	ENSG00000133226	SRRM1	1	+	24662660	24666925	298
circ_001883	novel	2.16667	3.75	4.97838	11.5444		1.21344	0.127747	0.45503	ENSG00000133226	SRRM1	1	+	24662660	24670315	959
circ_001884	novel	32.4167	31.4167	77.4631	87.982		0.183699	0.667102	0.837401	ENSG00000133226	SRRM1	1	+	24666815	24670315	772
circ_001885	novel	0.166667	0	0.209576	0.001		-7.71133	0.281384	0.487017	ENSG00000169504	CLIC4	1	+	24777874	24793213	15340
circ_001886	novel	0.333333	0.75	0.960717	3.13432		1.70597	0.29285	0.50165	ENSG00000169504	CLIC4	1	+	24797742	24814219	236
circ_001887	hsa_circ_0005609	0.75	0.833333	1.86072	2.75869		0.568122	0.703424	0.858163	ENSG00000169504	CLIC4	1	+	24797742	24827116	343
circ_001888	novel	0	0.166667	0.001	0.268984		8.07138	0.22404	0.45503	ENSG00000169504	CLIC4	1	+	24812333	24814219	1887
circ_001889	novel	0.25	0.416667	0.314364	1.00209		1.67251	0.519149	0.730161	ENSG00000169504	CLIC4	1	+	24814094	24841077	720
circ_001890	novel	0	0.166667	0.001	0.833146		9.70243	0.13368	0.45503	ENSG00000169504	CLIC4	1	+	24843191	24843603	413
circ_096695	hsa_circ_0069748	34.0833	118.583	86.2767	387.522	236.9	2.16724	3e-06	0.00968883	ENSG00000145216	FIP1L1	4	+	53425872	53428183	251
circ_001892	novel	1.25	0.75	3.3724	3.12877		-0.10818	0.778508	0.899761	ENSG00000117614	SYF2	1	-	25223229	25228235	511
circ_001893	novel	2.91667	1.66667	7.25006	4.84017		-0.582935	0.505711	0.719489	ENSG00000117614	SYF2	1	-	25225002	25228235	308
circ_001894	novel	0.166667	0.166667	0.425474	0.424365		-0.00376645	0.976894	0.990576	ENSG00000117614	SYF2	1	-	25225002	25228260	333
circ_001895	novel	0	0.166667	0.001	0.532583		9.05686	0.166455	0.45503	ENSG00000117614	SYF2	1	-	25225002	25229123	434
circ_001896	novel	1.41667	0.416667	3.03845	1.00512		-1.59597	0.239562	0.45503	ENSG00000117614	SYF2	1	-	25227442	25228235	209
circ_001897	novel	0.166667	0	0.310119	0.001		-8.27668	0.242835	0.45503	ENSG00000117616	RSRP1	1	-	25242539	25243633	251
circ_001898	novel	0.416667	0.0833333	1.16636	0.134492		-3.11642	0.334212	0.551332	ENSG00000117616	RSRP1	1	-	25242706	25243549	844
circ_001899	hsa_circ_000567	3	1.08333	8.26737	3.82505		-1.11195	0.18105	0.45503	ENSG00000183726	TMEM50A	1	+	25340474	25343073	219
circ_001900	hsa_circ_0007054	39.75	24.4167	91.8407	78.302		-0.230086	0.556164	0.760583	ENSG00000183726	TMEM50A	1	+	25340474	25351693	287
circ_001901	hsa_circ_0010927	4.58333	2.83333	10.7446	8.34626		-0.364411	0.564863	0.766364	ENSG00000183726	TMEM50A	1	+	25340474	25352974	380
circ_001902	novel	0.333333	0.25	0.841774	0.842576		0.00137347	0.969149	0.98717	ENSG00000183726	TMEM50A	1	+	25340474	25356853	441
circ_001903	novel	1.33333	1.5	4.27625	2.75352		-0.635071	0.734743	0.876631	ENSG00000183726	TMEM50A	1	+	25342961	25352974	274
circ_001904	hsa_circ_0010930	1.08333	0.166667	1.79552	0.268984		-2.73881	0.168256	0.45503	ENSG00000183726	TMEM50A	1	+	25342961	25356853	335
circ_001905	novel	0.333333	0.833333	0.852426	1.87212		1.13503	0.406204	0.628847	ENSG00000183726	TMEM50A	1	+	25342961	25360743	419
circ_001906	hsa_circ_0010931	3.25	4.08333	11.1598	15.736		0.495757	0.427318	0.649686	ENSG00000183726	TMEM50A	1	+	25351626	25352974	161
circ_001907	hsa_circ_0010932	0.166667	0.5	0.64285	1.38108		1.10325	0.521544	0.732063	ENSG00000183726	TMEM50A	1	+	25351626	25356853	222
circ_001908	novel	0	0.166667	0.001	0.380625		8.57223	0.193714	0.45503	ENSG00000204178	TMEM57	1	+	25434040	25435274	1235
circ_001909	hsa_circ_0010934	1.25	1.41667	2.99893	4.11195		0.455373	0.663441	0.835458	ENSG00000204178	TMEM57	1	+	25446762	25454382	393
circ_001910	novel	3.16667	1.41667	8.26042	4.46518		-0.887495	0.291082	0.499368	ENSG00000204178	TMEM57	1	+	25446762	25456831	572
circ_001911	hsa_circ_0010935	1	0.916667	3.01017	2.77288		-0.118462	0.970154	0.987679	ENSG00000204178	TMEM57	1	+	25446762	25458892	1074
circ_001912	hsa_circ_0010936	0.416667	0.0833333	1.09777	0.190313		-2.52814	0.372136	0.594087	ENSG00000204178	TMEM57	1	+	25448808	25454382	251
circ_001913	hsa_circ_0010937	3.75	5.75	7.86201	18.063		1.20007	0.0881055	0.45503	ENSG00000204178	TMEM57	1	+	25448808	25456831	430
circ_001914	hsa_circ_0010938	0.75	0.166667	2.30369	0.673909		-1.77332	0.269986	0.487017	ENSG00000204178	TMEM57	1	+	25448808	25458892	932
circ_001915	hsa_circ_0010939	0.333333	0	0.63505	0.001		-9.31073	0.150385	0.45503	ENSG00000204178	TMEM57	1	+	25454259	25456831	303
circ_001916	hsa_circ_0010940	0.333333	0.25	0.972753	0.703318		-0.467898	0.85155	0.935014	ENSG00000204178	TMEM57	1	+	25454259	25458892	805
circ_001917	novel	0.916667	0.666667	2.92702	2.13033		-0.458353	0.765939	0.893685	ENSG00000204178	TMEM57	1	+	25458391	25458892	502
circ_001918	hsa_circ_0010941	0.166667	0	0.425474	0.001		-8.73293	0.21329	0.45503	ENSG00000204178	TMEM57	1	+	25458391	25491584	1140
circ_001919	novel	0.5	0	0.989333	0.001		-9.95031	0.10095	0.45503	ENSG00000204178	TMEM57	1	+	25485613	25491584	479
circ_001920	novel	0.166667	0	0.44848	0.001		-8.8089	0.208529	0.45503	ENSG00000204178	TMEM57	1	+	25498941	25499289	349
circ_001921	novel	0	0.25	0.001	0.974376		9.92833	0.105009	0.45503	ENSG00000157978	LDLRAP1	1	+	25553922	25554972	256
circ_001922	novel	2	3.58333	4.65115	12.412		1.41608	0.0887137	0.45503	ENSG00000157978	LDLRAP1	1	+	25553922	25557267	371
circ_001923	novel	0	0.166667	0.001	0.424365		8.72916	0.184651	0.45503	ENSG00000157978	LDLRAP1	1	+	25553922	25562716	444
circ_001924	novel	0.416667	0.333333	0.962536	1.41617		0.55708	0.768916	0.894985	ENSG00000157978	LDLRAP1	1	+	25553922	25612664	46511
circ_001925	novel	0.166667	0	0.44848	0.001		-8.8089	0.208529	0.45503	ENSG00000157978	LDLRAP1	1	-	25560983	25561854	872
circ_001926	novel	0.25	0	0.494667	0.001		-8.95031	0.17955	0.45503	ENSG00000157978	LDLRAP1	1	-	25566479	25569339	2861
circ_001927	novel	0.166667	0	0.524274	0.001		-9.03418	0.194703	0.45503	NA	NA	1	-	25584415	25590380	5966
circ_001928	novel	0	0.333333	0.001	1.41617		10.4678	0.0744917	0.45503	ENSG00000117643	MAN1C1	1	+	25645994	25649075	3082
circ_001929	novel	0	0.5	0.001	1.6216		10.6632	0.0582306	0.45503	ENSG00000117643	MAN1C1	1	+	25654242	25686536	222
circ_001930	novel	0.333333	0	0.620238	0.001		-9.27668	0.149945	0.45503	ENSG00000117643	MAN1C1	1	-	25658885	25659399	515
circ_001931	novel	0	0.333333	0.001	0.651943		9.3486	0.124569	0.45503	ENSG00000117643	MAN1C1	1	-	25692248	25692646	399
circ_001932	novel	0.333333	0	1.04855	0.001		-10.0342	0.108264	0.45503	ENSG00000117643	MAN1C1	1	+	25706197	25707341	1145
circ_001933	novel	0	0.166667	0.001	0.532583		9.05686	0.166455	0.45503	ENSG00000117643	MAN1C1	1	-	25728021	25728498	478
circ_001934	novel	1	0	2.07792	0.001		-11.0209	0.0168577	0.45503	ENSG00000117643	MAN1C1	1	+	25746668	25771772	626
circ_001935	novel	0	0.333333	0.001	1.84691		10.8509	0.0611213	0.45503	ENSG00000117643	MAN1C1	1	+	25771657	25778324	336
circ_001936	novel	0	0.166667	0.001	0.708084		9.46778	0.145107	0.45503	ENSG00000117643	MAN1C1	1	+	25771657	25782700	635
circ_001937	novel	0	0.166667	0.001	0.380625		8.57223	0.193714	0.45503	ENSG00000117643	MAN1C1	1	+	25782585	25784797	1251
circ_001938	novel	0.583333	0	2.16793	0.001		-11.0821	0.0412889	0.45503	ENSG00000117643	MAN1C1	1	+	25782585	25784905	1359
circ_001939	novel	0	0.25	0.001	0.897927		9.81045	0.110039	0.45503	ENSG00000162430	SELENON	1	-	25805201	25816946	11746
circ_001940	hsa_circ_0010952	1.25	1.66667	2.46147	5.33394		1.11568	0.325482	0.540764	ENSG00000162430	SELENON	1	+	25808580	25811879	744
circ_001941	novel	0	0.166667	0.001	0.598618		9.22549	0.157492	0.45503	ENSG00000162430	SELENON	1	+	25811206	25811502	297
circ_001942	novel	0	0.166667	0.001	0.424365		8.72916	0.184651	0.45503	ENSG00000162430	SELENON	1	-	25814122	25816705	2584
circ_001943	novel	0	0.333333	0.001	0.651943		9.3486	0.124569	0.45503	ENSG00000162430	SELENON	1	+	25816151	25817023	873
circ_001944	novel	0.583333	0	1.50531	0.001		-10.5558	0.0610223	0.45503	ENSG00000117640	MTFR1L	1	+	25823019	25826826	760
circ_001945	novel	0	0.25	0.001	1.69424		10.7264	0.074986	0.45503	ENSG00000117640	MTFR1L	1	+	25823644	25832284	1114
circ_001946	novel	0.416667	1.08333	0.744685	1.90366		1.35408	0.341762	0.560066	ENSG00000117640	MTFR1L	1	+	25826302	25826826	322
circ_001947	novel	0	0.166667	0.001	0.598618		9.22549	0.157492	0.45503	ENSG00000117640	MTFR1L	1	-	25830131	25831115	985
circ_001948	novel	0.166667	0	1.08677	0.001		-10.0858	0.13662	0.45503	ENSG00000117632	STMN1	1	-	25900561	25901086	526
circ_001949	novel	0.166667	0	0.209576	0.001		-7.71133	0.281384	0.487017	ENSG00000117632	STMN1	1	+	25900601	25901018	418
circ_001950	novel	0.25	0.25	0.534359	1.13202		1.08302	0.753489	0.886454	ENSG00000117632	STMN1	1	-	25900717	25900967	251
circ_001951	novel	0.416667	0.333333	1.24823	1.10019		-0.182141	0.842249	0.930178	ENSG00000117632	STMN1	1	+	25900717	25900973	257
circ_001952	novel	0.416667	0.25	1.24823	1.52791		0.291672	0.958379	0.983205	ENSG00000117632	STMN1	1	-	25900717	25900973	257
circ_001953	novel	0.166667	0	0.425474	0.001		-8.73293	0.21329	0.45503	ENSG00000117632	STMN1	1	-	25900811	25901613	400
circ_001954	novel	0	0.166667	0.001	0.532583		9.05686	0.166455	0.45503	ENSG00000117632	STMN1	1	+	25900823	25901043	221
circ_001955	novel	0.333333	0	1.02399	0.001		-9.99999	0.109975	0.45503	ENSG00000117632	STMN1	1	+	25900824	25901028	205
circ_001956	novel	0	0.5	0.001	1.59775		10.6418	0.0586927	0.45503	ENSG00000117632	STMN1	1	-	25900874	25901081	208
circ_001957	novel	0.166667	0	0.314798	0.001		-8.29828	0.241402	0.45503	ENSG00000117632	STMN1	1	+	25900999	25901592	594
circ_001958	novel	0.166667	0	0.310119	0.001		-8.27668	0.242835	0.45503	ENSG00000117632	STMN1	1	+	25900999	25901642	644
circ_001959	novel	0	0.25	0.001	0.488957		8.93356	0.15541	0.45503	ENSG00000117632	STMN1	1	+	25901005	25901677	673
circ_001960	novel	0.333333	0	1.12433	0.001		-10.1349	0.114029	0.45503	ENSG00000117632	STMN1	1	+	25901016	25901674	659
circ_001961	novel	0.333333	0	0.419152	0.001		-8.71133	0.185807	0.45503	ENSG00000117632	STMN1	1	-	25901491	25903813	365
circ_001962	novel	0.5	0.583333	0.930753	1.16823		0.327851	0.81112	0.915676	ENSG00000158006	PAFAH2	1	-	25960331	25976773	2171
circ_001963	novel	0.333333	0.166667	0.620238	0.708084		0.191098	0.977221	0.990739	ENSG00000158006	PAFAH2	1	-	25960331	25984528	2511
circ_001964	novel	0.166667	0.166667	0.310119	0.268984		-0.205301	0.984757	0.993864	ENSG00000158006	PAFAH2	1	-	25961841	25974650	569
circ_001965	novel	0	0.166667	0.001	0.532583		9.05686	0.166455	0.45503	ENSG00000158006	PAFAH2	1	-	25961841	25988327	1098
circ_001966	novel	0.25	0.333333	0.539038	1.85723		1.78469	0.513816	0.725936	ENSG00000158006	PAFAH2	1	-	25972558	25974650	326
circ_001967	novel	0.166667	0.5	0.64285	1.58392		1.30094	0.465883	0.685652	ENSG00000158006	PAFAH2	1	-	25972558	25976773	418
circ_001968	hsa_circ_0010961	1.16667	0	5.0251	0.001		-12.2949	0.00258027	0.35848	ENSG00000158006	PAFAH2	1	-	25972558	25984087	674
circ_001969	novel	0	0.166667	0.001	0.601646		9.23277	0.157112	0.45503	ENSG00000158006	PAFAH2	1	-	25974480	25984087	519
circ_001970	hsa_circ_0010962	1.16667	0.833333	3.2841	2.34357		-0.486794	0.696884	0.854413	ENSG00000158006	PAFAH2	1	-	25982364	25984528	340
circ_001971	novel	0.166667	0	0.310119	0.001		-8.27668	0.242835	0.45503	ENSG00000158006	PAFAH2	1	-	25982364	25988327	437
circ_001972	novel	1.83333	0.75	4.37704	1.8482		-1.24384	0.27384	0.487017	ENSG00000158006	PAFAH2	1	-	25983946	25984528	226
circ_001973	novel	0.916667	0.583333	2.82881	1.05309		-1.42557	0.449883	0.671094	ENSG00000158006	PAFAH2	1	-	25988231	25990863	388
circ_001974	novel	0.166667	0	0.425474	0.001		-8.73293	0.21329	0.45503	ENSG00000158008	EXTL1	1	+	26022342	26022550	209
circ_001975	novel	2.66667	0.333333	5.55719	0.905488		-2.61759	0.0195217	0.45503	ENSG00000158008	EXTL1	1	+	26029193	26029707	202
circ_001976	novel	0.0833333	0.166667	0.15506	0.579517		1.90203	0.557753	0.761803	ENSG00000158008	EXTL1	1	+	26029193	26033856	900
circ_001977	novel	0.166667	0	0.329778	0.001		-8.36535	0.236972	0.45503	ENSG00000158008	EXTL1	1	-	26032276	26033249	974
circ_001978	novel	0.333333	0	0.73385	0.001		-9.51934	0.13973	0.45503	ENSG00000175087	PDIK1L	1	+	26112460	26114593	493
circ_001979	novel	0.666667	0.5	2.0971	1.18562		-0.822757	0.66458	0.836004	ENSG00000142684	ZNF593	1	+	26170418	26171341	924
circ_001980	novel	1.91667	0.25	3.79052	0.667076		-2.50647	0.0533741	0.45503	ENSG00000142684	ZNF593	1	+	26170418	26171365	948
circ_001981	novel	1	1.25	2.11325	3.09526		0.550592	0.611634	0.800661	ENSG00000130695	CEP85	1	+	26237711	26244318	2281
circ_001982	novel	0	0.166667	0.001	0.380625		8.57223	0.193714	0.45503	ENSG00000130695	CEP85	1	+	26237711	26275071	3975
circ_001983	novel	0.166667	0.333333	0.314798	0.537968		0.773095	0.733264	0.875982	ENSG00000130695	CEP85	1	+	26237785	26244318	2207
circ_001984	hsa_circ_0010971	1.66667	0.5	4.26862	1.88382		-1.18011	0.247357	0.461432	ENSG00000130695	CEP85	1	+	26239762	26244318	230
circ_001985	hsa_circ_0010972	2.16667	2.58333	7.07627	9.9416		0.49049	0.486529	0.703562	ENSG00000130695	CEP85	1	+	26239762	26259802	1363
circ_001986	novel	0.583333	0	1.25075	0.001		-10.2886	0.0747534	0.45503	ENSG00000130695	CEP85	1	+	26244166	26255865	848
circ_001987	hsa_circ_0002135	7.91667	7.08333	21.2653	20.305		-0.0666707	0.964539	0.985374	ENSG00000130695	CEP85	1	+	26255171	26255865	695
circ_001988	novel	1.58333	2.16667	3.46465	4.65458		0.425943	0.615851	0.803626	ENSG00000130695	CEP85	1	+	26255171	26258260	947
circ_001989	hsa_circ_0002868	16	11.6667	37.598	34.9864		-0.10386	0.806636	0.913678	ENSG00000130695	CEP85	1	+	26255171	26259802	1133
circ_001990	hsa_circ_0010979	0.75	1.08333	2.32549	2.56849		0.143386	0.759176	0.890038	ENSG00000130695	CEP85	1	+	26257597	26258260	252
circ_001991	hsa_circ_001236	76.8333	45.5	208.156	142.311		-0.548612	0.181951	0.45503	ENSG00000130695	CEP85	1	+	26257597	26259802	438
circ_001992	novel	0	0.25	0.001	0.902468		9.81773	0.109701	0.45503	ENSG00000130695	CEP85	1	+	26258143	26259802	304
circ_001993	novel	0	0.25	0.001	0.568293		9.15049	0.147194	0.45503	ENSG00000130695	CEP85	1	-	26268480	26269611	1132
circ_001994	novel	21.9167	14.9167	52.0905	46.1533		-0.174586	0.681475	0.84525	ENSG00000130695	CEP85	1	+	26268483	26269614	308
circ_001995	novel	0.333333	0	1.15199	0.001		-10.1699	0.101638	0.45503	ENSG00000130695	CEP85	1	+	26274574	26274814	241
circ_001996	novel	0.166667	0	0.575996	0.001		-9.16991	0.186593	0.45503	ENSG00000130695	CEP85	1	-	26276556	26277339	784
circ_001997	novel	0	0.25	0.001	1.24972		10.2874	0.0892337	0.45503	ENSG00000158062	UBXN11	1	-	26281068	26281466	399
circ_001998	novel	0.166667	0	0.310119	0.001		-8.27668	0.242835	0.45503	ENSG00000142669	SH3BGRL3	1	+	26281130	26281283	154
circ_001999	novel	0	0.25	0.001	0.897927		9.81045	0.110039	0.45503	ENSG00000158062	UBXN11	1	-	26281199	26281342	144
[truncated: 137,091 more rows]
