# Supplementary material for: Circular EZH2-encoded EZH2-92aa mediates immune evasion in glioblastoma via inhibition of surface NKG2D ligands
Source: Nat Commun. 2022 Aug 15;13:4795. doi: 10.1038/s41467-022-32311-2 (PMC9378736; doi:10.1038/s41467-022-32311-2)
Supplement: Supplementary file 5 — Supplementary Data 2 [file 41467_2022_32311_MOESM5_ESM.xlsx]

## Sheet: sheet
circname	circBase_ID	T_TPM	cirRNA_length	matching_mRNA	Gene	Gene_sym	cORF_len_nt	cORF_len_aa	cUTR_len	ORF_attrs	juction_sit	linear_CDS_length	linear_CDS_aa
circ_029781	hsa_circ_000568	895.832	242	ENST00000247833	ENSG00000127328	RAB3IP	242	89	0	START_AT_EXON;END_AT_EXON;COMPLETE;HEAD_TO_TAIL;MICROPEPTIDE	207	1383	460
circ_121337	hsa_circ_000011	781.796	727	ENST00000249373	ENSG00000128602	SMO	582	194	145	START_AT_EXON;END_AT_EXON;HEAD_TO_TAIL	663	2364	787
circ_096585	hsa_circ_0069718	547.514	1156	ENST00000509376	ENSG00000109184	DCUN1D4	99	33	1057	START_AT_EXON;END_AT_EXON;HEAD_TO_TAIL;MICROPEPTIDE	53	141	46
circ_029748	hsa_circ_001726	511.446	304	ENST00000299300	ENSG00000166226	CCT2	282	94	22	START_AT_EXON;END_AT_EXON;HEAD_TO_TAIL;MICROPEPTIDE	375	1608	535
circ_103437	hsa_circ_000024*	367.336	378	ENST00000507798	ENSG00000134057	CCNB1	123	41	255	START_AT_EXON;END_AT_EXON;HEAD_TO_TAIL;MICROPEPTIDE	11	558	185
circ_128138	hsa_circ_0085465	365.317	333	ENST00000517666	ENSG00000156802	ATAD2	159	53	174	START_AT_EXON;END_AT_EXON;HEAD_TO_TAIL;MICROPEPTIDE	69	195	64
circ_123927	novel	328.286	1504	ENST00000440756	ENSG00000156011	PSD3	1443	481	61	START_AT_EXON;END_AT_EXON;HEAD_TO_TAIL	1440	3147	1048
circ_096580	hsa_circ_000947	309.732	278	ENST00000502930	ENSG00000109184	DCUN1D4	278	93	0	START_AT_EXON;END_AT_EXON;COMPLETE;HEAD_TO_TAIL;MICROPEPTIDE	186	141	46
circ_020061	novel	308.235	566	ENST00000316399	ENSG00000110693	SOX6	566	190	0	START_AT_EXON;END_AT_EXON;COMPLETE;HEAD_TO_TAIL	523	2427	808
circ_095039	hsa_circ_0069152	265.254	227	ENST00000358461	ENSG00000196526	AFAP1	227	80	0	START_AT_EXON;END_AT_EXON;COMPLETE;HEAD_TO_TAIL;MICROPEPTIDE	226	2193	730
circ_060289	novel	264.74	3460	ENST00000677068	ENSG00000152217	SETBP1	3384	1128	76	START_AT_EXON;END_AT_EXON;HEAD_TO_TAIL	3343	4791	1596
circ_119363	hsa_circ_000457	264.02	246	ENST00000446790	ENSG00000058091	CDK14	129	43	117	START_AT_EXON;END_AT_EXON;HEAD_TO_TAIL;MICROPEPTIDE	77	276	91
circ_092895	hsa_circ_0003046	257.625	813	ENST00000457714	ENSG00000169760	NLGN1	522	174	291	START_AT_EXON;END_AT_EXON;HEAD_TO_TAIL	493	2472	823
circ_076135	hsa_circ_001117	212.396	1204	ENST00000260947	ENSG00000138376	BARD1	1152	384	52	START_AT_EXON;END_AT_EXON;HEAD_TO_TAIL	1137	2334	777
circ_103200	hsa_circ_0008674	209.602	442	ENST00000381055	ENSG00000049192	ADAMTS6	442	201	0	START_AT_EXON;END_AT_EXON;COMPLETE;HEAD_TO_TAIL	125;567	3354	1117
circ_103703	hsa_circ_0006859	202.879	1815	ENST00000537006	ENSG00000171617	ENC1	183	61	1632	START_AT_EXON;END_AT_EXON;HEAD_TO_TAIL;MICROPEPTIDE	151	1770	589
circ_122594	hsa_circ_0006357	192.983	253	ENST00000492143	ENSG00000106462	EZH2	253	93	0	START_AT_EXON;END_AT_EXON;COMPLETE;HEAD_TO_TAIL;MICROPEPTIDE	247	1005	334
circ_052661	novel	166.488	1137	ENST00000574946	ENSG00000179314	WSCD1	879	293	258	START_AT_EXON;END_AT_EXON;HEAD_TO_TAIL	1442	1728	575
circ_067753	hsa_circ_000302	163.871	943	ENST00000379066	ENSG00000115825	PRKD3	387	129	556	START_AT_EXON;END_AT_EXON;HEAD_TO_TAIL	289	2673	890
circ_020067	hsa_circ_0021347	149.246	443	ENST00000316399	ENSG00000110693	SOX6	443	149	0	START_AT_EXON;END_AT_EXON;COMPLETE;HEAD_TO_TAIL	400	2427	808
circ_081999	hsa_circ_001585	149.233	208	ENST00000380800	ENSG00000185658	BRWD1	208	96	0	START_AT_EXON;END_AT_EXON;COMPLETE;HEAD_TO_TAIL;MICROPEPTIDE	79;287	6600	2199
circ_020078	hsa_circ_0021350	146.929	242	ENST00000316399	ENSG00000110693	SOX6	162	54	80	START_AT_EXON;END_AT_EXON;HEAD_TO_TAIL;MICROPEPTIDE	153	2427	808
circ_050320	hsa_circ_0007079	143.325	151	ENST00000569882	ENSG00000125107	CNOT1	151	57	0	START_AT_EXON;END_AT_EXON;COMPLETE;HEAD_TO_TAIL;MICROPEPTIDE	115	831	276
circ_102602	hsa_circ_0072380	139.958	588	ENST00000510026	ENSG00000172262	ZNF131	123	41	465	START_AT_EXON;END_AT_EXON;HEAD_TO_TAIL;MICROPEPTIDE	72	762	253
circ_069033	novel	121.73	568	ENST00000447944	ENSG00000138035	PNPT1	568	251	0	START_AT_EXON;END_AT_EXON;COMPLETE;HEAD_TO_TAIL	567	2352	783
circ_078801	hsa_circ_0006922	117.542	292	ENST00000645337	ENSG00000171456	ASXL1	243	81	49	START_AT_EXON;END_AT_EXON;HEAD_TO_TAIL;MICROPEPTIDE	82	258	85
circ_020689	hsa_circ_0021570	108.385	3968	ENST00000650167	ENSG00000060749	QSER1	3795	1265	173	START_AT_EXON;END_AT_EXON;HEAD_TO_TAIL	259	5595	1864
circ_028561	hsa_circ_0026154	106.415	313	ENST00000549412	ENSG00000123352	SPATS2	313	112	0	START_AT_EXON;END_AT_EXON;COMPLETE;HEAD_TO_TAIL	349	888	295
circ_092671	hsa_circ_0067938	105.938	1240	ENST00000426052	ENSG00000136603	SKIL	1047	349	193	START_AT_EXON;END_AT_EXON;HEAD_TO_TAIL	1038	1995	664
circ_091731	hsa_circ_000697	104.764	460	ENST00000476941	ENSG00000144935	TRPC1	460	184	0	START_AT_EXON;END_AT_EXON;COMPLETE;HEAD_TO_TAIL	88;548	2382	793
circ_040421	hsa_circ_0032822	104.175	595	ENST00000554502	ENSG00000100629	CEP128	576	192	19	START_AT_EXON;END_AT_EXON;HEAD_TO_TAIL	572	2039	678.667
circ_002986	novel	103.139	435	ENST00000373091	ENSG00000163873	GRIK3	114	38	321	START_AT_EXON;END_AT_EXON;HEAD_TO_TAIL;MICROPEPTIDE	70	2760	919
circ_096657	hsa_circ_002121	100.853	169	ENST00000337488	ENSG00000145216	FIP1L1	169	64	0	START_AT_EXON;END_AT_EXON;COMPLETE;HEAD_TO_TAIL;MICROPEPTIDE	12;181	1785	594
circ_084946	novel	97.2034	460	ENST00000651591	ENSG00000072756	TRNT1	460	182	0	START_AT_EXON;END_AT_EXON;COMPLETE;HEAD_TO_TAIL	411	198	65
circ_092839	hsa_circ_0067990	95.5365	553	ENST00000415807	ENSG00000075420	FNDC3B	553	238	0	START_AT_EXON;END_AT_EXON;COMPLETE;HEAD_TO_TAIL	755	3615	1204
circ_019524	hsa_circ_0021087	95.0686	340	ENST00000335790	ENSG00000166407	LMO1	340	130	0	START_AT_EXON;END_AT_EXON;COMPLETE;HEAD_TO_TAIL	333	471	156
circ_090373	novel	93.2295	1426	ENST00000409697	ENSG00000175455	CCDC14	1335	445	91	START_AT_EXON;END_AT_EXON;HEAD_TO_TAIL	1323	2718	905
circ_014706	hsa_circ_0002140	92.0231	201	ENST00000320985	ENSG00000148516	ZEB1	183	61	18	START_AT_EXON;END_AT_EXON;HEAD_TO_TAIL;MICROPEPTIDE	159	3375	1124
circ_105678	hsa_circ_0007726	88.0091	580	ENST00000460265	ENSG00000113368	LMNB1	318	106	262	START_AT_EXON;END_AT_EXON;HEAD_TO_TAIL	309	990	329
circ_104796	hsa_circ_0073441	87.3902	1208	ENST00000379982	ENSG00000164292	RHOBTB3	1131	377	77	START_AT_EXON;END_AT_EXON;HEAD_TO_TAIL	986	1836	611
circ_121976	hsa_circ_0082574	84.26	779	ENST00000343526	ENSG00000122779	TRIM24	132	44	647	START_AT_EXON;END_AT_EXON;HEAD_TO_TAIL;MICROPEPTIDE	71	3153	1050
circ_033949	hsa_circ_000158	84.1749	412	ENST00000400018	ENSG00000165480	SKA3	412	160	0	START_AT_EXON;END_AT_EXON;COMPLETE;HEAD_TO_TAIL	47;459	1167	388
circ_092811	hsa_circ_000935	83.8926	215	ENST00000415807	ENSG00000075420	FNDC3B	215	77	0	START_AT_EXON;END_AT_EXON;COMPLETE;HEAD_TO_TAIL;MICROPEPTIDE	250	3615	1204
circ_120039	hsa_circ_0081534	80.8974	489	ENST00000360620	ENSG00000196411	EPHB4	216	72	273	START_AT_EXON;END_AT_EXON;HEAD_TO_TAIL;MICROPEPTIDE	22	2808	935
circ_113156	hsa_circ_0077660	78.6293	661	ENST00000434009	ENSG00000009413	REV3L	336	112	325	START_AT_EXON;END_AT_EXON;HEAD_TO_TAIL	332	144	47
circ_100826	hsa_circ_000399	78.1432	421	ENST00000264596	ENSG00000109674	NEIL3	393	131	28	START_AT_EXON;END_AT_EXON;HEAD_TO_TAIL	374	1818	605
circ_082037	hsa_circ_0008466	77.953	385	ENST00000380800	ENSG00000185658	BRWD1	321	107	64	START_AT_EXON;END_AT_EXON;HEAD_TO_TAIL	307	6600	2199
circ_009881	novel	77.9508	506	ENST00000432079	ENSG00000116747	RO60	78	26	428	START_AT_EXON;END_AT_EXON;HEAD_TO_TAIL;MICROPEPTIDE	26	792	263
circ_129910	hsa_circ_0086422	77.3172	545	ENST00000380647	ENSG00000044459	CNTLN	537	179	8	START_AT_EXON;END_AT_EXON;HEAD_TO_TAIL	563	4221	1406
circ_080490	novel	76.531	3073	ENST00000371497	ENSG00000182463	TSHZ2	3073	1028	0	START_AT_EXON;END_AT_EXON;COMPLETE;HEAD_TO_TAIL	19	3105	1034
circ_036191	novel	75.144	190	ENST00000361396	ENSG00000134874	DZIP1	190	67	0	START_AT_EXON;END_AT_EXON;COMPLETE;HEAD_TO_TAIL;MICROPEPTIDE	158	2547	848
circ_017237	hsa_circ_0019223	72.1292	1570	ENST00000371380	ENSG00000138193	PLCE1	1236	412	334	START_AT_EXON;END_AT_EXON;HEAD_TO_TAIL	1206	6909	2302
circ_114644	hsa_circ_0078200	69.6749	1692	ENST00000637181	ENSG00000055208	TAB2	1650	550	42	START_AT_EXON;END_AT_EXON;HEAD_TO_TAIL	293	2082	693
circ_015813	novel	68.6424	2308	ENST00000373644	ENSG00000138336	TET1	2274	758	34	START_AT_EXON;END_AT_EXON;HEAD_TO_TAIL	2263	6411	2136
circ_096750	novel	65.6201	478	ENST00000257290	ENSG00000134853	PDGFRA	478	211	0	START_AT_EXON;END_AT_EXON;COMPLETE;HEAD_TO_TAIL	516	3270	1089
circ_044094	novel	65.5651	257	ENST00000352903	ENSG00000151575	TEX9	240	80	17	START_AT_EXON;END_AT_EXON;HEAD_TO_TAIL;MICROPEPTIDE	128	1176	391
circ_100827	hsa_circ_001804	65.2797	596	ENST00000264596	ENSG00000109674	NEIL3	596	199	0	START_AT_EXON;END_AT_EXON;COMPLETE;HEAD_TO_TAIL	795	1818	605
circ_096581	hsa_circ_0007928	65.1703	349	ENST00000502930	ENSG00000109184	DCUN1D4	246	82	103	START_AT_EXON;END_AT_EXON;HEAD_TO_TAIL;MICROPEPTIDE	278	141	46
circ_099439	hsa_circ_0070942	62.9511	842	ENST00000326639	ENSG00000138709	LARP1B	624	208	218	START_AT_EXON;END_AT_EXON;HEAD_TO_TAIL	849	2745	914
circ_043781	hsa_circ_0035269	62.056	677	ENST00000558439	ENSG00000081014	AP4E1	677	227	0	START_AT_EXON;END_AT_EXON;COMPLETE;HEAD_TO_TAIL	313	966	321
circ_044090	hsa_circ_001062	61.114	565	ENST00000352903	ENSG00000151575	TEX9	237	79	328	START_AT_EXON;END_AT_EXON;HEAD_TO_TAIL;MICROPEPTIDE	128	1176	391
circ_121604	hsa_circ_0001973	61.0589	1241	ENST00000446198	ENSG00000128567	PODXL	519	173	722	START_AT_EXON;END_AT_EXON;HEAD_TO_TAIL	121	975	324
circ_124964	hsa_circ_0084055	59.9352	929	ENST00000437682	ENSG00000197140	ADAM32	207	69	722	START_AT_EXON;END_AT_EXON;HEAD_TO_TAIL;MICROPEPTIDE	107	2067	688
circ_072510	novel	59.3005	776	ENST00000389484	ENSG00000168702	LRP1B	776	277	0	START_AT_EXON;END_AT_EXON;COMPLETE;HEAD_TO_TAIL	749	13800	4599
circ_012835	hsa_circ_0008294	58.449	197	ENST00000366522	ENSG00000203666	EFCAB2	168	56	29	START_AT_EXON;END_AT_EXON;HEAD_TO_TAIL;MICROPEPTIDE	167	810	269
circ_108174	hsa_circ_0005714	58.0341	173	ENST00000507017	ENSG00000164466	SFXN1	173	89	0	START_AT_EXON;END_AT_EXON;COMPLETE;HEAD_TO_TAIL;MICROPEPTIDE	164	434	143.667
circ_116884	novel	56.9089	802	ENST00000258729	ENSG00000136231	IGF2BP3	798	266	4	START_AT_EXON;END_AT_EXON;HEAD_TO_TAIL	733	1740	579
circ_086392	novel	56.8607	748	ENST00000273130	ENSG00000144635	DYNC1LI1	534	178	214	START_AT_EXON;END_AT_EXON;HEAD_TO_TAIL	531	1572	523
circ_092937	novel	56.5621	502	ENST00000454872	ENSG00000177694	NAALADL2	498	166	4	START_AT_EXON;END_AT_EXON;HEAD_TO_TAIL	494	2388	795
circ_030967	novel	56.3899	596	ENST00000547754	ENSG00000139354	GAS2L3	474	158	122	START_AT_EXON;END_AT_EXON;HEAD_TO_TAIL	351	2085	694
circ_004189	hsa_circ_0012553	55.8818	975	ENST00000528642	ENSG00000134744	TUT4	906	302	69	START_AT_EXON;END_AT_EXON;HEAD_TO_TAIL	883	3609	1202
circ_099437	novel	55.8798	487	ENST00000508819	ENSG00000138709	LARP1B	258	86	229	START_AT_EXON;END_AT_EXON;HEAD_TO_TAIL;MICROPEPTIDE	477	1724	573.667
circ_098625	hsa_circ_0070562	55.6565	3455	ENST00000413648	ENSG00000168769	TET2	3455	1158	0	START_AT_EXON;END_AT_EXON;COMPLETE;HEAD_TO_TAIL	8;3463	3504	1167
circ_024048	hsa_circ_0004214	55.2262	922	ENST00000317829	ENSG00000166025	AMOTL1	867	289	55	START_AT_EXON;END_AT_EXON;HEAD_TO_TAIL	863	2721	906
circ_030760	novel	53.3977	497	ENST00000429527	ENSG00000139350	NEDD1	497	188	0	START_AT_EXON;END_AT_EXON;COMPLETE;HEAD_TO_TAIL	492	1983	660
circ_060575	novel	52.0903	338	ENST00000285039	ENSG00000167306	MYO5B	240	80	98	START_AT_EXON;END_AT_EXON;HEAD_TO_TAIL;MICROPEPTIDE	231	5547	1848
circ_127178	hsa_circ_0085045	51.7408	762	ENST00000424861	ENSG00000104375	STK3	432	144	330	START_AT_EXON;END_AT_EXON;HEAD_TO_TAIL	397	507	168
circ_103201	hsa_circ_0009162	50.7443	611	ENST00000381055	ENSG00000049192	ADAMTS6	150	50	461	START_AT_EXON;END_AT_EXON;HEAD_TO_TAIL;MICROPEPTIDE	125	3354	1117
circ_042765	hsa_circ_0008346	48.2305	784	ENST00000668273	ENSG00000137804	NUSAP1	784	282	0	START_AT_EXON;END_AT_EXON;COMPLETE;HEAD_TO_TAIL	58;842	1326	441
circ_135306	hsa_circ_0007933	48.0105	716	ENST00000453318	ENSG00000101871	MID1	714	238	2	START_AT_EXON;END_AT_EXON;HEAD_TO_TAIL	661	2004	667
circ_120343	hsa_circ_0081854	47.5145	445	ENST00000481939	ENSG00000091127	PUS7	445	176	0	START_AT_EXON;END_AT_EXON;COMPLETE;HEAD_TO_TAIL	53;498	1347	448
circ_030969	novel	47.2075	799	ENST00000547754	ENSG00000139354	GAS2L3	696	232	103	START_AT_EXON;END_AT_EXON;HEAD_TO_TAIL	557	2085	694
circ_103203	hsa_circ_0072688	47.0712	1352	ENST00000381055	ENSG00000049192	ADAMTS6	129	43	1223	START_AT_EXON;END_AT_EXON;HEAD_TO_TAIL;MICROPEPTIDE	125	3354	1117
circ_057294	hsa_circ_0045431	46.3228	823	ENST00000306378	ENSG00000171634	BPTF	732	244	91	START_AT_EXON;END_AT_EXON;HEAD_TO_TAIL	728	8763	2920
circ_113141	hsa_circ_0077657	45.1553	1192	ENST00000434009	ENSG00000009413	REV3L	867	289	325	START_AT_EXON;END_AT_EXON;HEAD_TO_TAIL	863	144	47
circ_050701	hsa_circ_0039992	44.3255	733	ENST00000612417	ENSG00000039068	CDH1	733	255	0	START_AT_EXON;END_AT_EXON;COMPLETE;HEAD_TO_TAIL	653	#N/A	647
circ_080263	hsa_circ_0008707	43.9426	461	ENST00000396192	ENSG00000124207	CSE1L	387	129	74	START_AT_EXON;END_AT_EXON;HEAD_TO_TAIL	293	2748	915
circ_037377	hsa_circ_0005185	43.7558	920	ENST00000616995	ENSG00000184304	PRKD1	920	374	0	START_AT_EXON;END_AT_EXON;COMPLETE;HEAD_TO_TAIL	886	2739	912
circ_005905	novel	41.7098	1841	ENST00000370425	ENSG00000162669	HFM1	1824	608	17	START_AT_EXON;END_AT_EXON;HEAD_TO_TAIL	1745	4308	1435
circ_092450	hsa_circ_000934	41.1674	1208	ENST00000308378	ENSG00000174776	WDR49	1143	381	65	START_AT_EXON;END_AT_EXON;HEAD_TO_TAIL	926	2094	697
circ_096593	novel	41.0943	1085	ENST00000509376	ENSG00000109184	DCUN1D4	240	80	845	START_AT_EXON;END_AT_EXON;HEAD_TO_TAIL;MICROPEPTIDE	178	141	46
circ_056109	hsa_circ_0044699	40.8976	478	ENST00000376352	ENSG00000166263	STXBP4	478	187	0	START_AT_EXON;END_AT_EXON;COMPLETE;HEAD_TO_TAIL	81;559	1662	553
circ_045986	hsa_circ_0036423	40.5605	3251	ENST00000560626	ENSG00000173517	PEAK1	3189	1063	62	START_AT_EXON;END_AT_EXON;HEAD_TO_TAIL	3138	5241	1746
circ_114995	novel	40.3134	469	ENST00000367225	ENSG00000091844	RGS17	459	153	10	START_AT_EXON;END_AT_EXON;HEAD_TO_TAIL	445	633	210
circ_003949	hsa_circ_0012389	40.1595	187	ENST00000487543	ENSG00000132122	SPATA6	90	30	97	START_AT_EXON;END_AT_EXON;HEAD_TO_TAIL;MICROPEPTIDE	65	261	86
circ_127326	novel	39.3044	1319	ENST00000519725	ENSG00000132554	RGS22	231	77	1088	START_AT_EXON;END_AT_EXON;HEAD_TO_TAIL;MICROPEPTIDE	195	1515	504
circ_113121	hsa_circ_0077648	37.9562	347	ENST00000413831	ENSG00000009413	REV3L	303	101	44	START_AT_EXON;END_AT_EXON;HEAD_TO_TAIL	199	555	184
circ_028306	hsa_circ_0003433	37.9273	848	ENST00000425752	ENSG00000177119	ANO6	848	308	0	START_AT_EXON;END_AT_EXON;COMPLETE;HEAD_TO_TAIL	6;854	2790	929
circ_131611	hsa_circ_0007037	37.5438	208	ENST00000277141	ENSG00000083223	TUT7	208	82	0	START_AT_EXON;END_AT_EXON;COMPLETE;HEAD_TO_TAIL;MICROPEPTIDE	2;210	2355	784
circ_008733	novel	36.6467	645	ENST00000367811	ENSG00000143156	NME7	159	53	486	START_AT_EXON;END_AT_EXON;HEAD_TO_TAIL;MICROPEPTIDE	42	1131	376
circ_102591	hsa_circ_0007071	36.3463	386	ENST00000515326	ENSG00000172262	ZNF131	386	148	0	START_AT_EXON;END_AT_EXON;COMPLETE;HEAD_TO_TAIL	365	794	263.667
circ_046263	hsa_circ_0005745	35.6449	959	ENST00000359445	ENSG00000140598	EFL1	959	326	0	START_AT_EXON;END_AT_EXON;COMPLETE;HEAD_TO_TAIL	881	3210	1069
circ_099454	hsa_circ_0070943	33.758	413	ENST00000326639	ENSG00000138709	LARP1B	78	26	335	START_AT_EXON;END_AT_EXON;HEAD_TO_TAIL;MICROPEPTIDE	49	2745	914
circ_069432	hsa_circ_0054915	33.5584	787	ENST00000405015	ENSG00000115504	EHBP1	582	194	205	START_AT_EXON;END_AT_EXON;HEAD_TO_TAIL	589	3483	1160
circ_003664	hsa_circ_0002563	33.308	247	ENST00000372224	ENSG00000142945	KIF2C	189	63	58	START_AT_EXON;END_AT_EXON;HEAD_TO_TAIL;MICROPEPTIDE	125	2178	725
circ_034007	hsa_circ_0008784	32.6782	479	ENST00000248484	ENSG00000127863	TNFRSF19	225	75	254	START_AT_EXON;END_AT_EXON;HEAD_TO_TAIL;MICROPEPTIDE	207	1254	417
circ_120976	novel	32.6126	794	ENST00000651065	ENSG00000106278	PTPRZ1	237	79	557	START_AT_EXON;END_AT_EXON;HEAD_TO_TAIL;MICROPEPTIDE	198	4485	1494
circ_097993	novel	32.3354	494	ENST00000641010	ENSG00000109339	MAPK10	494	166	0	START_AT_EXON;END_AT_EXON;COMPLETE;HEAD_TO_TAIL	389	1422	473
circ_064886	hsa_circ_0051732	32.1944	127	ENST00000263274	ENSG00000105486	LIG1	127	83	0	START_AT_EXON;END_AT_EXON;COMPLETE;HEAD_TO_TAIL;MICROPEPTIDE	67;194	2760	919
circ_069037	novel	30.9764	497	ENST00000447944	ENSG00000138035	PNPT1	497	188	0	START_AT_EXON;END_AT_EXON;COMPLETE;HEAD_TO_TAIL	496	2352	783
circ_108625	novel	30.8723	704	ENST00000230449	ENSG00000112685	EXOC2	105	35	599	START_AT_EXON;END_AT_EXON;HEAD_TO_TAIL;MICROPEPTIDE	13	2775	924
circ_128081	hsa_circ_0085441	29.7467	1493	ENST00000287380	ENSG00000156787	TBC1D31	1215	405	278	START_AT_EXON;END_AT_EXON;HEAD_TO_TAIL	1252	3201	1066
circ_026862	novel	29.1781	1565	ENST00000261168	ENSG00000171681	ATF7IP	1565	526	0	START_AT_EXON;END_AT_EXON;COMPLETE;HEAD_TO_TAIL	1558	3813	1270
circ_129278	hsa_circ_0086247	28.8747	314	ENST00000324333	ENSG00000107249	GLIS3	312	104	2	START_AT_EXON;END_AT_EXON;HEAD_TO_TAIL	230	2328	775
circ_043239	novel	28.6047	289	ENST00000558373	ENSG00000137770	CTDSPL2	289	108	0	START_AT_EXON;END_AT_EXON;COMPLETE;HEAD_TO_TAIL	3;292	1185	394
circ_120922	novel	28.3232	3556	ENST00000652054	ENSG00000106278	PTPRZ1	3219	1073	337	START_AT_EXON;END_AT_EXON;HEAD_TO_TAIL	3193	171	56
circ_121982	hsa_circ_0082579	27.3996	660	ENST00000343526	ENSG00000122779	TRIM24	120	40	540	START_AT_EXON;END_AT_EXON;HEAD_TO_TAIL;MICROPEPTIDE	71	3153	1050
circ_058778	novel	26.9538	733	ENST00000389658	ENSG00000101680	LAMA1	462	154	271	START_AT_EXON;END_AT_EXON;HEAD_TO_TAIL	441	9228	3075
circ_044092	novel	26.8066	433	ENST00000352903	ENSG00000151575	TEX9	225	75	208	START_AT_EXON;END_AT_EXON;HEAD_TO_TAIL;MICROPEPTIDE	128	1176	391
circ_014468	novel	26.5328	356	ENST00000376087	ENSG00000107890	ANKRD26	356	126	0	START_AT_EXON;END_AT_EXON;COMPLETE;HEAD_TO_TAIL	336	5133	1710
circ_056829	hsa_circ_0009052	26.5304	402	ENST00000303375	ENSG00000011028	MRC2	234	78	168	START_AT_EXON;END_AT_EXON;HEAD_TO_TAIL;MICROPEPTIDE	20	4440	1479
circ_099191	novel	26.4851	1237	ENST00000264808	ENSG00000138738	PRDM5	1188	396	49	START_AT_EXON;END_AT_EXON;HEAD_TO_TAIL	1157	1893	630
circ_031472	hsa_circ_0006852	26.4203	683	ENST00000261401	ENSG00000110880	CORO1C	267	89	416	START_AT_EXON;END_AT_EXON;HEAD_TO_TAIL;MICROPEPTIDE	224	1425	474
circ_091290	novel	26.4143	974	ENST00000236698	ENSG00000118007	STAG1	974	326	0	START_AT_EXON;END_AT_EXON;COMPLETE;HEAD_TO_TAIL	973	3666	1221
circ_078037	hsa_circ_0059409	26.061	155	ENST00000652720	ENSG00000286235	AL035461.3	155	53	0	START_AT_EXON;END_AT_EXON;COMPLETE;HEAD_TO_TAIL;MICROPEPTIDE	158	3030	1009
circ_058775	novel	26.0603	884	ENST00000389658	ENSG00000101680	LAMA1	609	203	275	START_AT_EXON;END_AT_EXON;HEAD_TO_TAIL	592	9228	3075
circ_121001	novel	25.5078	1657	ENST00000651065	ENSG00000106278	PTPRZ1	1257	419	400	START_AT_EXON;END_AT_EXON;HEAD_TO_TAIL	1194	4485	1494
circ_125898	novel	25.5008	1708	ENST00000522677	ENSG00000185697	MYBL1	1708	586	0	START_AT_EXON;END_AT_EXON;COMPLETE;HEAD_TO_TAIL	48;1756	2259	752
circ_060583	novel	25.409	428	ENST00000285039	ENSG00000167306	MYO5B	141	47	287	START_AT_EXON;END_AT_EXON;HEAD_TO_TAIL;MICROPEPTIDE	119	5547	1848
circ_129905	novel	25.3918	740	ENST00000380647	ENSG00000044459	CNTLN	740	270	0	START_AT_EXON;END_AT_EXON;COMPLETE;HEAD_TO_TAIL	764	4221	1406
circ_096081	novel	25.1204	854	ENST00000503396	ENSG00000121892	PDS5A	854	292	0	START_AT_EXON;END_AT_EXON;COMPLETE;HEAD_TO_TAIL	16;870	1803	600
circ_116832	novel	24.7067	771	ENST00000409923	ENSG00000122591	FAM126A	756	252	15	START_AT_EXON;END_AT_EXON;HEAD_TO_TAIL	744	1260	419
circ_086265	hsa_circ_000938	23.8076	229	ENST00000425128	ENSG00000033867	SLC4A7	229	87	0	START_AT_EXON;END_AT_EXON;COMPLETE;HEAD_TO_TAIL;MICROPEPTIDE	25;254	3606	1201
circ_086248	hsa_circ_0064622	23.8016	1673	ENST00000425128	ENSG00000033867	SLC4A7	1413	471	260	START_AT_EXON;END_AT_EXON;HEAD_TO_TAIL	1362	3606	1201
circ_065934	hsa_circ_0052577	23.7004	914	ENST00000464418	ENSG00000134317	GRHL1	786	262	128	START_AT_EXON;END_AT_EXON;HEAD_TO_TAIL	934	690	229
circ_029437	novel	23.5581	415	ENST00000641654	ENSG00000061987	MON2	415	147	0	START_AT_EXON;END_AT_EXON;COMPLETE;HEAD_TO_TAIL	3;418	5157	1718
circ_103491	novel	23.3977	2551	ENST00000358731	ENSG00000145734	BDP1	2526	842	25	START_AT_EXON;END_AT_EXON;HEAD_TO_TAIL	2526	7875	2624
circ_099424	hsa_circ_0070939	23.2923	310	ENST00000512292	ENSG00000138709	LARP1B	102	34	208	START_AT_EXON;END_AT_EXON;HEAD_TO_TAIL;MICROPEPTIDE	86	1557	518
circ_026641	novel	23.1893	298	ENST00000396451	ENSG00000213809	KLRK1	189	63	109	START_AT_EXON;END_AT_EXON;HEAD_TO_TAIL;MICROPEPTIDE	149	243	80
circ_060582	hsa_circ_0047678	23.1386	317	ENST00000285039	ENSG00000167306	MYO5B	138	46	179	START_AT_EXON;END_AT_EXON;HEAD_TO_TAIL;MICROPEPTIDE	119	5547	1848
circ_125901	hsa_circ_0005883	22.9221	847	ENST00000522677	ENSG00000185697	MYBL1	69	23	778	START_AT_EXON;END_AT_EXON;HEAD_TO_TAIL;MICROPEPTIDE	2	2259	752
circ_003917	novel	22.6169	881	ENST00000371847	ENSG00000132122	SPATA6	69	23	812	START_AT_EXON;END_AT_EXON;HEAD_TO_TAIL;MICROPEPTIDE	23	1467	488
circ_054976	novel	22.5385	336	ENST00000489591	ENSG00000141756	FKBP10	102	34	234	START_AT_EXON;END_AT_EXON;HEAD_TO_TAIL;MICROPEPTIDE	18	444	147
circ_122850	hsa_circ_0083055	22.3541	599	ENST00000262189	ENSG00000055609	KMT2C	599	242	0	START_AT_EXON;END_AT_EXON;COMPLETE;HEAD_TO_TAIL	65;664	14736	4911
circ_102434	hsa_circ_0072304	22.1673	2084	ENST00000453190	ENSG00000113594	LIFR	2084	696	0	START_AT_EXON;END_AT_EXON;COMPLETE;HEAD_TO_TAIL	2066	3294	1097
circ_011374	hsa_circ_0016600	22.0139	863	ENST00000400952	ENSG00000185842	DNAH14	863	297	0	START_AT_EXON;END_AT_EXON;COMPLETE;HEAD_TO_TAIL	877	1362	453
circ_069039	novel	21.9876	394	ENST00000447944	ENSG00000138035	PNPT1	394	193	0	START_AT_EXON;END_AT_EXON;COMPLETE;HEAD_TO_TAIL	393	2352	783
circ_107163	hsa_circ_0074472	21.0246	1981	ENST00000296701	ENSG00000145868	FBXO38	1962	654	19	START_AT_EXON;END_AT_EXON;HEAD_TO_TAIL	1929	2832	943
circ_127329	novel	20.8622	1796	ENST00000519725	ENSG00000132554	RGS22	246	82	1550	START_AT_EXON;END_AT_EXON;HEAD_TO_TAIL;MICROPEPTIDE	195	1515	504
circ_025080	hsa_circ_0024476	20.7603	166	ENST00000392859	ENSG00000095139	ARCN1	166	83	0	START_AT_EXON;END_AT_EXON;COMPLETE;HEAD_TO_TAIL;MICROPEPTIDE	65;231	1272	423
circ_006185	hsa_circ_0004161	20.6432	367	ENST00000370192	ENSG00000188641	DPYD	367	141	0	START_AT_EXON;END_AT_EXON;COMPLETE;HEAD_TO_TAIL	356	3078	1025
circ_090645	hsa_circ_0007841	20.1845	264	ENST00000464451	ENSG00000058262	SEC61A1	132	44	132	START_AT_EXON;END_AT_EXON;HEAD_TO_TAIL;MICROPEPTIDE	120	1449	482
circ_001508	hsa_circ_0010459	20.1799	1808	ENST00000374935	ENSG00000075151	EIF4G3	1596	532	212	START_AT_EXON;END_AT_EXON;HEAD_TO_TAIL	1590	3918	1305
circ_135305	hsa_circ_0007718	20.08	812	ENST00000453318	ENSG00000101871	MID1	810	270	2	START_AT_EXON;END_AT_EXON;HEAD_TO_TAIL	757	2004	667
circ_056612	hsa_circ_0044964	19.9481	558	ENST00000083182	ENSG00000062725	APPBP2	126	42	432	START_AT_EXON;END_AT_EXON;HEAD_TO_TAIL;MICROPEPTIDE	65	1758	585
circ_032526	hsa_circ_0028705	18.7562	697	ENST00000261833	ENSG00000122966	CIT	606	202	91	START_AT_EXON;END_AT_EXON;HEAD_TO_TAIL	593	6084	2027
circ_031109	hsa_circ_001467	18.6991	668	ENST00000327680	ENSG00000185480	PARPBP	63	21	605	START_AT_EXON;END_AT_EXON;HEAD_TO_TAIL;MICROPEPTIDE	31	1740	579
circ_001690	hsa_circ_001786	18.5867	496	ENST00000308271	ENSG00000090686	USP48	348	116	148	START_AT_EXON;END_AT_EXON;HEAD_TO_TAIL	342	3108	1035
circ_118025	hsa_circ_0009059	18.5559	569	ENST00000644769	ENSG00000106070	GRB10	534	178	35	START_AT_EXON;END_AT_EXON;HEAD_TO_TAIL	487	285	94
circ_105684	hsa_circ_0073747	18.4877	1330	ENST00000460265	ENSG00000113368	LMNB1	609	203	721	START_AT_EXON;END_AT_EXON;HEAD_TO_TAIL	701	990	329
circ_061438	novel	18.4772	1554	ENST00000443185	ENSG00000101493	ZNF516	228	76	1326	START_AT_EXON;END_AT_EXON;HEAD_TO_TAIL;MICROPEPTIDE	141	3492	1163
circ_102233	hsa_circ_0072162	18.328	3200	ENST00000282516	ENSG00000164190	NIPBL	3159	1053	41	START_AT_EXON;END_AT_EXON;HEAD_TO_TAIL	1638	8415	2804
circ_107957	hsa_circ_0009089	18.1489	607	ENST00000239231	ENSG00000120137	PANK3	607	216	0	START_AT_EXON;END_AT_EXON;COMPLETE;HEAD_TO_TAIL	591	1113	370
circ_068532	novel	18.0166	1308	ENST00000405008	ENSG00000068781	STON1-GTF2A1L	93	31	1215	START_AT_EXON;END_AT_EXON;HEAD_TO_TAIL;MICROPEPTIDE	71	3549	1182
circ_071312	hsa_circ_0056040	17.8504	931	ENST00000302759	ENSG00000169679	BUB1	931	339	0	START_AT_EXON;END_AT_EXON;COMPLETE;HEAD_TO_TAIL	78;1009	3258	1085
circ_135578	hsa_circ_0090031	17.847	470	ENST00000338883	ENSG00000180815	MAP3K15	411	137	59	START_AT_EXON;END_AT_EXON;HEAD_TO_TAIL	372	3942	1313
circ_099419	hsa_circ_0070935	17.8229	890	ENST00000512292	ENSG00000138709	LARP1B	837	279	53	START_AT_EXON;END_AT_EXON;HEAD_TO_TAIL	728	1557	518
circ_130707	hsa_circ_0087007	17.7184	818	ENST00000642385	ENSG00000159921	GNE	818	274	0	START_AT_EXON;END_AT_EXON;COMPLETE;HEAD_TO_TAIL	806	2169	722
circ_039514	novel	17.4197	409	ENST00000341516	ENSG00000139990	DCAF5	409	161	0	START_AT_EXON;END_AT_EXON;COMPLETE;HEAD_TO_TAIL	367	2829	942
circ_091901	novel	17.3036	340	ENST00000360632	ENSG00000018408	WWTR1	333	111	7	START_AT_EXON;END_AT_EXON;HEAD_TO_TAIL	298	1203	400
circ_127287	novel	17.0982	1142	ENST00000357162	ENSG00000132549	VPS13B	945	315	197	START_AT_EXON;END_AT_EXON;HEAD_TO_TAIL	1096	11994	3997
circ_012000	hsa_circ_0016991	16.3583	524	ENST00000258229	ENSG00000135749	PCNX2	432	144	92	START_AT_EXON;END_AT_EXON;HEAD_TO_TAIL	256	6414	2137
circ_020571	hsa_circ_0021535	16.1081	1465	ENST00000263181	ENSG00000121621	KIF18A	1296	432	169	START_AT_EXON;END_AT_EXON;HEAD_TO_TAIL	1289	2697	898
circ_012235	hsa_circ_0017100	16.0797	528	ENST00000264187	ENSG00000116962	NID1	354	118	174	START_AT_EXON;END_AT_EXON;HEAD_TO_TAIL	136	3744	1247
circ_105819	novel	15.9461	615	ENST00000262464	ENSG00000138829	FBN2	243	81	372	START_AT_EXON;END_AT_EXON;HEAD_TO_TAIL;MICROPEPTIDE	127	8739	2912
circ_039520	hsa_circ_0003485	15.7604	665	ENST00000389997	ENSG00000139990	DCAF5	665	236	0	START_AT_EXON;END_AT_EXON;COMPLETE;HEAD_TO_TAIL	634	981	326
circ_004284	hsa_circ_0005482	15.6352	175	ENST00000371429	ENSG00000058804	NDC1	108	36	67	START_AT_EXON;END_AT_EXON;HEAD_TO_TAIL;MICROPEPTIDE	62	2025	674
circ_035570	hsa_circ_0030369	15.6234	290	ENST00000267215	ENSG00000139734	DIAPH3	264	88	26	START_AT_EXON;END_AT_EXON;HEAD_TO_TAIL;MICROPEPTIDE	256	3339	1112
circ_037848	novel	15.3494	722	ENST00000360310	ENSG00000198604	BAZ1A	714	238	8	START_AT_EXON;END_AT_EXON;HEAD_TO_TAIL	650	4671	1556
circ_128668	novel	15.1531	730	ENST00000303045	ENSG00000169436	COL22A1	63	21	667	START_AT_EXON;END_AT_EXON;HEAD_TO_TAIL;MICROPEPTIDE	49	4881	1626
circ_044105	novel	15.0203	1613	ENST00000559237	ENSG00000137871	ZNF280D	1512	504	101	START_AT_EXON;END_AT_EXON;HEAD_TO_TAIL	1503	2901	966
circ_077671	hsa_circ_0007159	14.6481	674	ENST00000405546	ENSG00000168397	ATG4B	669	223	5	START_AT_EXON;END_AT_EXON;HEAD_TO_TAIL	494	1143	380
circ_078025	hsa_circ_0059400	14.6398	633	ENST00000378883	ENSG00000125885	MCM8	75	25	558	START_AT_EXON;END_AT_EXON;HEAD_TO_TAIL;MICROPEPTIDE	52	2382	793
circ_009705	novel	14.1481	250	ENST00000367509	ENSG00000121481	RNF2	250	106	0	START_AT_EXON;END_AT_EXON;COMPLETE;HEAD_TO_TAIL	176	795	264
circ_013631	hsa_circ_0017726	13.8605	1517	ENST00000263035	ENSG00000181192	DHTKD1	1377	459	140	START_AT_EXON;END_AT_EXON;HEAD_TO_TAIL	1249	2760	919
circ_042769	hsa_circ_0002124	13.6646	226	ENST00000668273	ENSG00000137804	NUSAP1	226	104	0	START_AT_EXON;END_AT_EXON;COMPLETE;HEAD_TO_TAIL	58;284	1326	441
circ_127324	novel	13.6527	2139	ENST00000519725	ENSG00000132554	RGS22	1935	645	204	START_AT_EXON;END_AT_EXON;HEAD_TO_TAIL	538	1515	504
circ_105681	hsa_circ_0073746	13.6237	1105	ENST00000460265	ENSG00000113368	LMNB1	384	128	721	START_AT_EXON;END_AT_EXON;HEAD_TO_TAIL	370	990	329
circ_042635	hsa_circ_0034577	13.4894	518	ENST00000416151	ENSG00000128944	KNSTRN	501	167	17	START_AT_EXON;END_AT_EXON;HEAD_TO_TAIL	354	861	286
circ_051004	hsa_circ_0003607	13.2634	175	ENST00000302516	ENSG00000189091	SF3B3	175	105	0	START_AT_EXON;END_AT_EXON;COMPLETE;HEAD_TO_TAIL	50;225	3654	1217
circ_094095	hsa_circ_0068629	12.9124	398	ENST00000360110	ENSG00000072274	TFRC	375	125	23	START_AT_EXON;END_AT_EXON;HEAD_TO_TAIL	324	2283	760
circ_010838	novel	12.8136	237	ENST00000543470	ENSG00000136643	RPS6KC1	111	37	126	START_AT_EXON;END_AT_EXON;HEAD_TO_TAIL;MICROPEPTIDE	107	2565	854
circ_136825	hsa_circ_0090951	12.6998	901	ENST00000374403	ENSG00000090889	KIF4A	901	312	0	START_AT_EXON;END_AT_EXON;COMPLETE;HEAD_TO_TAIL	892	3699	1232
circ_018870	novel	12.5934	301	ENST00000417114	ENSG00000203780	FANK1	126	42	175	START_AT_EXON;END_AT_EXON;HEAD_TO_TAIL;MICROPEPTIDE	16	371	122.667
circ_026642	novel	12.5902	328	ENST00000539300	ENSG00000255819	KLRC4-KLRK1	162	54	166	START_AT_EXON;END_AT_EXON;HEAD_TO_TAIL;MICROPEPTIDE	4	451	149.333
circ_133555	hsa_circ_0088378	12.3678	1181	ENST00000373670	ENSG00000056586	RC3H2	894	298	287	START_AT_EXON;END_AT_EXON;HEAD_TO_TAIL	863	3576	1191
circ_122076	hsa_circ_0082633	12.3198	389	ENST00000242351	ENSG00000105939	ZC3HAV1	318	106	71	START_AT_EXON;END_AT_EXON;HEAD_TO_TAIL	263	2709	902
circ_043802	hsa_circ_0035276	12.2062	145	ENST00000251076	ENSG00000104093	DMXL2	145	56	0	START_AT_EXON;END_AT_EXON;COMPLETE;HEAD_TO_TAIL;MICROPEPTIDE	4;149	9111	3036
circ_072654	novel	12.1236	418	ENST00000392869	ENSG00000121964	GTDC1	387	129	31	START_AT_EXON;END_AT_EXON;HEAD_TO_TAIL	379	1377	458
circ_097637	novel	12.0918	305	ENST00000273920	ENSG00000145293	ENOPH1	219	73	86	START_AT_EXON;END_AT_EXON;HEAD_TO_TAIL;MICROPEPTIDE	125	786	261
circ_033280	novel	12.0343	1990	ENST00000404621	ENSG00000196498	NCOR2	78	26	1912	START_AT_EXON;END_AT_EXON;HEAD_TO_TAIL;MICROPEPTIDE	49	7377	2458
circ_025179	novel	12.0151	215	ENST00000634586	ENSG00000110395	CBL	102	34	113	START_AT_EXON;END_AT_EXON;HEAD_TO_TAIL;MICROPEPTIDE	60	2649	882
circ_126784	novel	11.9964	284	ENST00000309536	ENSG00000147606	SLC26A7	267	89	17	START_AT_EXON;END_AT_EXON;HEAD_TO_TAIL;MICROPEPTIDE	133	1992	663
circ_044034	novel	11.8884	394	ENST00000442196	ENSG00000260916	CCPG1	394	140	0	START_AT_EXON;END_AT_EXON;COMPLETE;HEAD_TO_TAIL	380	2424	807
circ_104930	novel	11.8433	470	ENST00000614616	ENSG00000153922	CHD1	204	68	266	START_AT_EXON;END_AT_EXON;HEAD_TO_TAIL;MICROPEPTIDE	201	5133	1710
circ_043412	novel	11.8302	1090	ENST00000396659	ENSG00000171766	GATM	1090	414	0	START_AT_EXON;END_AT_EXON;COMPLETE;HEAD_TO_TAIL	64;1154	1272	423
circ_039162	novel	11.6708	2284	ENST00000357395	ENSG00000054654	SYNE2	2022	674	262	START_AT_EXON;END_AT_EXON;HEAD_TO_TAIL	2061	20475	6824
circ_045536	novel	11.6457	1169	ENST00000356056	ENSG00000066933	MYO9A	1169	391	0	START_AT_EXON;END_AT_EXON;COMPLETE;HEAD_TO_TAIL	1099	7647	2548
circ_100532	novel	11.5963	829	ENST00000393743	ENSG00000137628	DDX60	741	247	88	START_AT_EXON;END_AT_EXON;HEAD_TO_TAIL	724	5139	1712
circ_002951	novel	11.4828	2450	ENST00000373091	ENSG00000163873	GRIK3	2450	818	0	START_AT_EXON;END_AT_EXON;COMPLETE;HEAD_TO_TAIL	2410	2760	919
circ_072220	novel	11.3591	857	ENST00000392915	ENSG00000176601	MAP3K19	654	218	203	START_AT_EXON;END_AT_EXON;HEAD_TO_TAIL	575	3987	1328
circ_044615	hsa_circ_001253	11.2982	363	ENST00000540797	ENSG00000140455	USP3	201	67	162	START_AT_EXON;END_AT_EXON;HEAD_TO_TAIL;MICROPEPTIDE	58	1431	476
circ_059673	novel	11.2069	2342	ENST00000399380	ENSG00000170558	CDH2	129	43	2213	START_AT_EXON;END_AT_EXON;HEAD_TO_TAIL;MICROPEPTIDE	120	2628	875
circ_087460	hsa_circ_0002023	10.9348	381	ENST00000351231	ENSG00000164045	CDC25A	78	26	303	START_AT_EXON;END_AT_EXON;HEAD_TO_TAIL;MICROPEPTIDE	6	1455	484
circ_126801	novel	10.8771	457	ENST00000309536	ENSG00000147606	SLC26A7	457	209	0	START_AT_EXON;END_AT_EXON;COMPLETE;HEAD_TO_TAIL	173	1992	663
circ_032910	novel	10.8008	542	ENST00000333479	ENSG00000184445	KNTC1	432	144	110	START_AT_EXON;END_AT_EXON;HEAD_TO_TAIL	199	6630	2209
circ_111466	novel	10.7771	1154	ENST00000505769	ENSG00000082269	FAM135A	183	61	971	START_AT_EXON;END_AT_EXON;HEAD_TO_TAIL;MICROPEPTIDE	79	3288	1095
circ_103202	hsa_circ_0072687	10.7648	976	ENST00000381055	ENSG00000049192	ADAMTS6	976	374	0	START_AT_EXON;END_AT_EXON;COMPLETE;HEAD_TO_TAIL	125;1101	3354	1117
circ_106469	hsa_circ_0005537	10.7298	202	ENST00000348983	ENSG00000158402	CDC25C	168	56	34	START_AT_EXON;END_AT_EXON;HEAD_TO_TAIL;MICROPEPTIDE	130	#N/A	400
circ_127269	novel	10.6448	409	ENST00000496144	ENSG00000132549	VPS13B	375	125	34	START_AT_EXON;END_AT_EXON;HEAD_TO_TAIL	265	4284	1427
circ_069949	novel	10.5172	278	ENST00000409544	ENSG00000075292	ZNF638	63	21	215	START_AT_EXON;END_AT_EXON;HEAD_TO_TAIL;MICROPEPTIDE	59	5937	1978
circ_136823	hsa_circ_0004278	10.3226	541	ENST00000374403	ENSG00000090889	KIF4A	541	215	0	START_AT_EXON;END_AT_EXON;COMPLETE;HEAD_TO_TAIL	38;579	3699	1232
circ_120504	hsa_circ_0081912	10.2342	797	ENST00000393561	ENSG00000091136	LAMB1	576	192	221	START_AT_EXON;END_AT_EXON;HEAD_TO_TAIL	403	4950	1649
circ_055574	hsa_circ_0007944	10.079	1076	ENST00000587309	ENSG00000186185	KIF18B	168	56	908	START_AT_EXON;END_AT_EXON;HEAD_TO_TAIL;MICROPEPTIDE	33	2502	833
circ_096560	novel	9.94112	389	ENST00000507741	ENSG00000109184	DCUN1D4	84	28	305	START_AT_EXON;END_AT_EXON;HEAD_TO_TAIL;MICROPEPTIDE	71	75	24
circ_093151	novel	9.9255	526	ENST00000305586	ENSG00000114416	FXR1	405	135	121	START_AT_EXON;END_AT_EXON;HEAD_TO_TAIL	330	1611	536
circ_015469	novel	9.83692	2327	ENST00000639129	ENSG00000171988	JMJD1C	2076	692	251	START_AT_EXON;END_AT_EXON;HEAD_TO_TAIL	2053	7077	2358
circ_053118	novel	9.82331	493	ENST00000262442	ENSG00000007174	DNAH9	249	83	244	START_AT_EXON;END_AT_EXON;HEAD_TO_TAIL;MICROPEPTIDE	235	13461	4486
circ_088325	hsa_circ_0066351	9.62284	719	ENST00000493452	ENSG00000136068	FLNB	654	218	65	START_AT_EXON;END_AT_EXON;HEAD_TO_TAIL	512	7230	2409
circ_132486	novel	9.61006	513	ENST00000374736	ENSG00000165029	ABCA1	507	169	6	START_AT_EXON;END_AT_EXON;HEAD_TO_TAIL	422	6786	2261
circ_130784	hsa_circ_0005517	9.59957	370	ENST00000536329	ENSG00000165304	MELK	370	132	0	START_AT_EXON;END_AT_EXON;COMPLETE;HEAD_TO_TAIL	22;392	1743	580
circ_103261	novel	9.57223	875	ENST00000380985	ENSG00000123213	NLN	837	279	38	START_AT_EXON;END_AT_EXON;HEAD_TO_TAIL	553	2115	704
circ_095239	novel	9.56471	1151	ENST00000511153	ENSG00000007062	PROM1	1151	384	0	START_AT_EXON;END_AT_EXON;COMPLETE;HEAD_TO_TAIL	1089	163	53.3333
circ_073972	hsa_circ_0057087	9.4295	214	ENST00000439519	ENSG00000152256	PDK1	214	84	0	START_AT_EXON;END_AT_EXON;COMPLETE;HEAD_TO_TAIL;MICROPEPTIDE	19;233	463	153.333
circ_111188	novel	9.31164	787	ENST00000244364	ENSG00000151914	DST	576	192	211	START_AT_EXON;END_AT_EXON;HEAD_TO_TAIL	562	15516	5171
circ_086221	novel	9.28228	3503	ENST00000425128	ENSG00000033867	SLC4A7	3243	1081	260	START_AT_EXON;END_AT_EXON;HEAD_TO_TAIL	3192	3606	1201
circ_033945	novel	9.24066	323	ENST00000298260	ENSG00000165480	SKA3	75	25	248	START_AT_EXON;END_AT_EXON;HEAD_TO_TAIL;MICROPEPTIDE	41	108	35
circ_099883	novel	9.23185	618	ENST00000324300	ENSG00000151617	EDNRA	186	62	432	START_AT_EXON;END_AT_EXON;HEAD_TO_TAIL;MICROPEPTIDE	525	1284	427
circ_028640	novel	9.22027	301	ENST00000615080	ENSG00000161813	LARP4	123	41	178	START_AT_EXON;END_AT_EXON;HEAD_TO_TAIL;MICROPEPTIDE	112	567	188
circ_060576	hsa_circ_0047676	9.20365	545	ENST00000285039	ENSG00000167306	MYO5B	165	55	380	START_AT_EXON;END_AT_EXON;HEAD_TO_TAIL;MICROPEPTIDE	149	5547	1848
circ_024745	novel	9.13529	332	ENST00000003302	ENSG00000048028	USP28	332	137	0	START_AT_EXON;END_AT_EXON;COMPLETE;HEAD_TO_TAIL	307	3234	1077
circ_039151	novel	8.82628	341	ENST00000674003	ENSG00000054654	SYNE2	341	115	0	START_AT_EXON;END_AT_EXON;COMPLETE;HEAD_TO_TAIL	269	2837	944.667
circ_113227	novel	8.7514	1039	ENST00000651860	ENSG00000112769	LAMA4	822	274	217	START_AT_EXON;END_AT_EXON;HEAD_TO_TAIL	809	3195	1064
circ_019697	hsa_circ_0005698	8.72561	499	ENST00000450114	ENSG00000166483	WEE1	499	179	0	START_AT_EXON;END_AT_EXON;COMPLETE;HEAD_TO_TAIL	34;533	1941	646
circ_094852	novel	8.67347	455	ENST00000475313	ENSG00000173040	EVC2	455	152	0	START_AT_EXON;END_AT_EXON;COMPLETE;HEAD_TO_TAIL	363	3501	1166
circ_049655	hsa_circ_0039223	8.61684	244	ENST00000340124	ENSG00000166123	GPT2	244	97	0	START_AT_EXON;END_AT_EXON;COMPLETE;HEAD_TO_TAIL;MICROPEPTIDE	193	1572	523
circ_048161	novel	8.51969	853	ENST00000344836	ENSG00000187555	USP7	853	292	0	START_AT_EXON;END_AT_EXON;COMPLETE;HEAD_TO_TAIL	845	3309	1102
circ_038227	novel	8.41731	1906	ENST00000267430	ENSG00000187790	FANCM	1881	627	25	START_AT_EXON;END_AT_EXON;HEAD_TO_TAIL	1864	6147	2048
circ_038599	hsa_circ_0031933	8.30981	895	ENST00000216286	ENSG00000087303	NID2	165	55	730	START_AT_EXON;END_AT_EXON;HEAD_TO_TAIL;MICROPEPTIDE	134	4128	1375
circ_131159	novel	8.28366	314	ENST00000545128	ENSG00000099139	PCSK5	267	89	47	START_AT_EXON;END_AT_EXON;HEAD_TO_TAIL;MICROPEPTIDE	38	5583	1860
circ_101408	novel	8.1403	445	ENST00000382496	ENSG00000112902	SEMA5A	63	21	382	START_AT_EXON;END_AT_EXON;HEAD_TO_TAIL;MICROPEPTIDE	24	3225	1074
circ_013203	novel	8.07177	605	ENST00000381312	ENSG00000185736	ADARB2	588	196	17	START_AT_EXON;END_AT_EXON;HEAD_TO_TAIL	537	2220	739
circ_116654	novel	8.01065	400	ENST00000622668	ENSG00000048052	HDAC9	400	191	0	START_AT_EXON;END_AT_EXON;COMPLETE;HEAD_TO_TAIL	33;433	1650	549
circ_133317	novel	7.93287	1929	ENST00000473282	ENSG00000136861	CDK5RAP2	1830	610	99	START_AT_EXON;END_AT_EXON;HEAD_TO_TAIL	1751	1383	460
circ_055244	novel	7.86651	467	ENST00000357654	ENSG00000012048	BRCA1	417	139	50	START_AT_EXON;END_AT_EXON;HEAD_TO_TAIL	407	5592	1863
circ_133846	hsa_circ_0088568	7.86436	217	ENST00000461379	ENSG00000165219	GAPVD1	217	95	0	START_AT_EXON;END_AT_EXON;COMPLETE;HEAD_TO_TAIL;MICROPEPTIDE	185	351	116
circ_086031	novel	7.80743	710	ENST00000263754	ENSG00000114166	KAT2B	710	238	0	START_AT_EXON;END_AT_EXON;COMPLETE;HEAD_TO_TAIL	596	2499	832
circ_015234	novel	7.7221	251	ENST00000642496	ENSG00000150275	PCDH15	117	39	134	START_AT_EXON;END_AT_EXON;HEAD_TO_TAIL;MICROPEPTIDE	100	4082	1359.67
circ_022889	hsa_circ_0006538	7.67159	685	ENST00000253925	ENSG00000131626	PPFIA1	685	297	0	START_AT_EXON;END_AT_EXON;COMPLETE;HEAD_TO_TAIL	677	3609	1202
circ_102106	hsa_circ_0072132	7.66248	215	ENST00000265109	ENSG00000039560	RAI14	174	58	41	START_AT_EXON;END_AT_EXON;HEAD_TO_TAIL;MICROPEPTIDE	120	2943	980
circ_104378	hsa_circ_0073239	7.61705	5732	ENST00000343200	ENSG00000038427	VCAN	5732	1912	0	START_AT_EXON;END_AT_EXON;COMPLETE;HEAD_TO_TAIL	10906	7230	2409
circ_069020	novel	7.57311	749	ENST00000447944	ENSG00000138035	PNPT1	717	239	32	START_AT_EXON;END_AT_EXON;HEAD_TO_TAIL	698	2352	783
circ_107724	novel	7.51575	1085	ENST00000456329	ENSG00000170234	PWWP2A	1044	348	41	START_AT_EXON;END_AT_EXON;HEAD_TO_TAIL	1019	1683	560
circ_009507	novel	7.4921	952	ENST00000524607	ENSG00000198216	CACNA1E	952	394	0	START_AT_EXON;END_AT_EXON;COMPLETE;HEAD_TO_TAIL	2;954	1750	582.333
circ_046961	hsa_circ_0036962	7.42247	1747	ENST00000626874	ENSG00000173575	CHD2	1530	510	217	START_AT_EXON;END_AT_EXON;HEAD_TO_TAIL	1512	5220	1739
circ_024201	novel	7.42208	275	ENST00000571244	ENSG00000262406	MMP12	275	93	0	START_AT_EXON;END_AT_EXON;COMPLETE;HEAD_TO_TAIL;MICROPEPTIDE	254	1413	470
circ_056699	novel	7.37834	713	ENST00000579028	ENSG00000136492	BRIP1	713	240	0	START_AT_EXON;END_AT_EXON;COMPLETE;HEAD_TO_TAIL	544	1143	380
circ_079415	hsa_circ_0060233	7.306	1315	ENST00000373664	ENSG00000080839	RBL1	1311	437	4	START_AT_EXON;END_AT_EXON;HEAD_TO_TAIL	1294	3207	1068
circ_129906	novel	7.19447	841	ENST00000380647	ENSG00000044459	CNTLN	801	267	40	START_AT_EXON;END_AT_EXON;HEAD_TO_TAIL	884	4221	1406
circ_091100	novel	7.04842	1565	ENST00000321871	ENSG00000144868	TMEM108	1470	490	95	START_AT_EXON;END_AT_EXON;HEAD_TO_TAIL	2713	1728	575
circ_027144	novel	7.01737	1573	ENST00000266509	ENSG00000139155	SLCO1C1	1573	550	0	START_AT_EXON;END_AT_EXON;COMPLETE;HEAD_TO_TAIL	1536	2139	712
circ_033695	novel	6.92554	350	ENST00000450056	ENSG00000072609	CHFR	216	72	134	START_AT_EXON;END_AT_EXON;HEAD_TO_TAIL;MICROPEPTIDE	200	1959	652
circ_052138	novel	6.75009	217	ENST00000571274	ENSG00000132376	INPP5K	90	30	127	START_AT_EXON;END_AT_EXON;HEAD_TO_TAIL;MICROPEPTIDE	34	254	83.6667
circ_135269	novel	6.72464	1724	ENST00000380861	ENSG00000047644	WWC3	1635	545	89	START_AT_EXON;END_AT_EXON;HEAD_TO_TAIL	1174	3279	1092
circ_095868	novel	6.64681	892	ENST00000510573	ENSG00000065882	TBC1D1	603	201	289	START_AT_EXON;END_AT_EXON;HEAD_TO_TAIL	535	2569	855.333
circ_114910	novel	6.63656	926	ENST00000341594	ENSG00000131018	SYNE1	738	246	188	START_AT_EXON;END_AT_EXON;HEAD_TO_TAIL	729	#N/A	8392
circ_134476	hsa_circ_0089196	6.50744	668	ENST00000357304	ENSG00000130723	PRRC2B	69	23	599	START_AT_EXON;END_AT_EXON;HEAD_TO_TAIL;MICROPEPTIDE	30	#N/A	2229
circ_050279	novel	6.39298	682	ENST00000219299	ENSG00000103021	CCDC113	682	240	0	START_AT_EXON;END_AT_EXON;COMPLETE;HEAD_TO_TAIL	11;693	1134	377
circ_046974	hsa_circ_0036972	6.34846	2134	ENST00000626874	ENSG00000173575	CHD2	1869	623	265	START_AT_EXON;END_AT_EXON;HEAD_TO_TAIL	1898	5220	1739
circ_038535	novel	6.12638	467	ENST00000298355	ENSG00000100505	TRIM9	336	112	131	START_AT_EXON;END_AT_EXON;HEAD_TO_TAIL	271	2133	710
circ_071245	hsa_circ_0056000	6.09769	940	ENST00000412964	ENSG00000163006	CCDC138	267	89	673	START_AT_EXON;END_AT_EXON;HEAD_TO_TAIL;MICROPEPTIDE	201	1734	577
circ_039750	hsa_circ_0032466	6.08404	1606	ENST00000381232	ENSG00000197555	SIPA1L1	1554	518	52	START_AT_EXON;END_AT_EXON;HEAD_TO_TAIL	1385	5352	1783
circ_017325	hsa_circ_002088	6.07293	922	ENST00000348459	ENSG00000119969	HELLS	816	272	106	START_AT_EXON;END_AT_EXON;HEAD_TO_TAIL	780	2517	838
circ_091359	novel	6.0557	263	ENST00000538260	ENSG00000114098	ARMC8	225	75	38	START_AT_EXON;END_AT_EXON;HEAD_TO_TAIL;MICROPEPTIDE	211	1929	642
circ_069036	novel	6.04998	200	ENST00000447944	ENSG00000138035	PNPT1	63	21	137	START_AT_EXON;END_AT_EXON;HEAD_TO_TAIL;MICROPEPTIDE	36	2352	783
circ_068918	novel	6.04854	896	ENST00000401408	ENSG00000162994	CLHC1	896	305	0	START_AT_EXON;END_AT_EXON;COMPLETE;HEAD_TO_TAIL	815	1761	586
circ_042838	novel	6.02907	913	ENST00000545763	ENSG00000174197	MGA	612	204	301	START_AT_EXON;END_AT_EXON;HEAD_TO_TAIL	637	3066	1021
circ_038718	novel	5.90589	461	ENST00000554335	ENSG00000020577	SAMD4A	435	145	26	START_AT_EXON;END_AT_EXON;HEAD_TO_TAIL	579	2157	718
circ_103850	novel	5.90221	614	ENST00000505766	ENSG00000145703	IQGAP2	114	38	500	START_AT_EXON;END_AT_EXON;HEAD_TO_TAIL;MICROPEPTIDE	68	4208	1401.67
circ_059123	novel	5.89572	760	ENST00000506447	ENSG00000101639	CEP192	696	232	64	START_AT_EXON;END_AT_EXON;HEAD_TO_TAIL	735	7614	2537
circ_031107	novel	5.77646	342	ENST00000327680	ENSG00000185480	PARPBP	105	35	237	START_AT_EXON;END_AT_EXON;HEAD_TO_TAIL;MICROPEPTIDE	62	1740	579
circ_001704	hsa_circ_0010735	5.69953	215	ENST00000374695	ENSG00000142798	HSPG2	201	67	14	START_AT_EXON;END_AT_EXON;HEAD_TO_TAIL;MICROPEPTIDE	90	13176	4391
circ_002231	novel	5.68981	768	ENST00000643155	ENSG00000159023	EPB41	522	174	246	START_AT_EXON;END_AT_EXON;HEAD_TO_TAIL	29	486	161
circ_054942	novel	5.68818	629	ENST00000254066	ENSG00000131759	RARA	486	162	143	START_AT_EXON;END_AT_EXON;HEAD_TO_TAIL	415	1389	462
circ_111544	novel	5.68777	1020	ENST00000491071	ENSG00000079841	RIMS1	201	67	819	START_AT_EXON;END_AT_EXON;HEAD_TO_TAIL;MICROPEPTIDE	123	4446	1481
circ_089302	novel	5.57367	962	ENST00000389622	ENSG00000080200	CRYBG3	759	253	203	START_AT_EXON;END_AT_EXON;HEAD_TO_TAIL	742	8913	2970
circ_077241	novel	5.52935	1834	ENST00000324695	ENSG00000144481	TRPM8	1834	701	0	START_AT_EXON;END_AT_EXON;COMPLETE;HEAD_TO_TAIL	184;2018	3315	1104
circ_009945	novel	5.52692	1129	ENST00000367409	ENSG00000066279	ASPM	1129	405	0	START_AT_EXON;END_AT_EXON;COMPLETE;HEAD_TO_TAIL	1123	10434	3477
circ_127336	novel	5.50396	920	ENST00000519725	ENSG00000132554	RGS22	633	211	287	START_AT_EXON;END_AT_EXON;HEAD_TO_TAIL	597	1515	504
circ_049721	hsa_circ_0039290	5.47946	514	ENST00000566044	ENSG00000102893	PHKB	514	175	0	START_AT_EXON;END_AT_EXON;COMPLETE;HEAD_TO_TAIL	492	3261	1086
circ_015766	hsa_circ_0018523	5.41837	589	ENST00000551118	ENSG00000138346	DNA2	589	206	0	START_AT_EXON;END_AT_EXON;COMPLETE;HEAD_TO_TAIL	567	2604	867
circ_018255	hsa_circ_0020048	5.41195	171	ENST00000627217	ENSG00000148737	TCF7L2	156	52	15	START_AT_EXON;END_AT_EXON;HEAD_TO_TAIL;MICROPEPTIDE	74	1809	602
circ_033824	novel	5.38493	745	ENST00000610343	ENSG00000121741	ZMYM2	693	231	52	START_AT_EXON;END_AT_EXON;HEAD_TO_TAIL	719	4134	1377
circ_041780	hsa_circ_0033551	5.37968	1442	ENST00000407796	ENSG00000142208	AKT1	1419	473	23	START_AT_EXON;END_AT_EXON;HEAD_TO_TAIL	1364	1443	480
circ_019571	hsa_circ_0021101	5.37845	219	ENST00000530991	ENSG00000166444	DENND2B	90	30	129	START_AT_EXON;END_AT_EXON;HEAD_TO_TAIL;MICROPEPTIDE	6	1830	609
circ_037455	novel	5.37514	386	ENST00000357479	ENSG00000196792	STRN3	291	97	95	START_AT_EXON;END_AT_EXON;HEAD_TO_TAIL;MICROPEPTIDE	250	2394	797
circ_086470	hsa_circ_0064727	5.34361	1472	ENST00000283629	ENSG00000153560	UBP1	1472	491	0	START_AT_EXON;END_AT_EXON;COMPLETE;HEAD_TO_TAIL	1385	1623	540
circ_095600	hsa_circ_0005298	5.31693	655	ENST00000264864	ENSG00000038210	PI4K2B	129	43	526	START_AT_EXON;END_AT_EXON;HEAD_TO_TAIL;MICROPEPTIDE	11	1446	481
circ_083719	novel	5.18424	413	ENST00000397224	ENSG00000100350	FOXRED2	413	208	0	START_AT_EXON;END_AT_EXON;COMPLETE;HEAD_TO_TAIL	371	2055	684
circ_015757	hsa_circ_0018514	5.16158	2623	ENST00000358410	ENSG00000138346	DNA2	2623	877	0	START_AT_EXON;END_AT_EXON;COMPLETE;HEAD_TO_TAIL	2572	3183	1060
circ_116882	hsa_circ_0079589	5.11556	994	ENST00000258729	ENSG00000136231	IGF2BP3	990	330	4	START_AT_EXON;END_AT_EXON;HEAD_TO_TAIL	925	1740	579
circ_123837	hsa_circ_0083457	5.03079	423	ENST00000325083	ENSG00000078674	PCM1	144	48	279	START_AT_EXON;END_AT_EXON;HEAD_TO_TAIL;MICROPEPTIDE	5	6075	2024
circ_095235	novel	4.9982	1379	ENST00000447510	ENSG00000007062	PROM1	1379	460	0	START_AT_EXON;END_AT_EXON;COMPLETE;HEAD_TO_TAIL	1317	2598	865
circ_071377	novel	4.9494	457	ENST00000331203	ENSG00000144152	FBLN7	457	230	0	START_AT_EXON;END_AT_EXON;COMPLETE;HEAD_TO_TAIL	395	1320	439
circ_070717	novel	4.91636	488	ENST00000240423	ENSG00000121152	NCAPH	177	59	311	START_AT_EXON;END_AT_EXON;HEAD_TO_TAIL;MICROPEPTIDE	172	2226	741
circ_021789	novel	4.85905	1476	ENST00000340437	ENSG00000149532	CPSF7	345	115	1131	START_AT_EXON;END_AT_EXON;HEAD_TO_TAIL	269	1545	514
circ_032524	hsa_circ_0028704	4.8521	358	ENST00000261833	ENSG00000122966	CIT	358	123	0	START_AT_EXON;END_AT_EXON;COMPLETE;HEAD_TO_TAIL	323	6084	2027
circ_004812	novel	4.84898	1387	ENST00000251157	ENSG00000116641	DOCK7	1122	374	265	START_AT_EXON;END_AT_EXON;HEAD_TO_TAIL	1102	6396	2131
circ_133179	hsa_circ_0005456	4.83843	1063	ENST00000328252	ENSG00000182752	PAPPA	1063	388	0	START_AT_EXON;END_AT_EXON;COMPLETE;HEAD_TO_TAIL	91;1154	4884	1627
circ_134647	novel	4.83296	192	ENST00000298552	ENSG00000165699	TSC1	192	64	0	START_AT_EXON;END_AT_EXON;COMPLETE;HEAD_TO_TAIL;MICROPEPTIDE	16	3495	1164
circ_105554	novel	4.82994	2444	ENST00000509154	ENSG00000064692	SNCAIP	2226	742	218	START_AT_EXON;END_AT_EXON;HEAD_TO_TAIL	1930	2574	857
circ_059296	novel	4.77888	2514	ENST00000269214	ENSG00000141446	ESCO1	1851	617	663	START_AT_EXON;END_AT_EXON;HEAD_TO_TAIL	1822	2523	840
circ_044031	novel	4.77168	653	ENST00000442196	ENSG00000260916	CCPG1	653	265	0	START_AT_EXON;END_AT_EXON;COMPLETE;HEAD_TO_TAIL	628	2424	807
circ_116415	novel	4.77123	1337	ENST00000642461	ENSG00000106443	PHF14	1337	454	0	START_AT_EXON;END_AT_EXON;COMPLETE;HEAD_TO_TAIL	1287	1812	603
circ_058790	hsa_circ_0046786	4.76966	215	ENST00000389658	ENSG00000101680	LAMA1	99	33	116	START_AT_EXON;END_AT_EXON;HEAD_TO_TAIL;MICROPEPTIDE	65	9228	3075
circ_132336	hsa_circ_0087769	4.75977	401	ENST00000535814	ENSG00000136891	TEX10	387	129	14	START_AT_EXON;END_AT_EXON;HEAD_TO_TAIL	280	2742	913
circ_084645	novel	4.75115	503	ENST00000262735	ENSG00000186951	PPARA	252	84	251	START_AT_EXON;END_AT_EXON;HEAD_TO_TAIL;MICROPEPTIDE	152	1407	468
circ_002957	novel	4.72803	1976	ENST00000373091	ENSG00000163873	GRIK3	1976	660	0	START_AT_EXON;END_AT_EXON;COMPLETE;HEAD_TO_TAIL	1936	2760	919
circ_039088	novel	4.72748	1745	ENST00000337138	ENSG00000100644	HIF1A	1701	567	44	START_AT_EXON;END_AT_EXON;HEAD_TO_TAIL	1696	2481	826
circ_073853	novel	4.69437	1160	ENST00000360843	ENSG00000198586	TLK1	1160	443	0	START_AT_EXON;END_AT_EXON;COMPLETE;HEAD_TO_TAIL	1156	2364	787
circ_136600	novel	4.69064	1001	ENST00000375006	ENSG00000158571	PFKFB1	1001	336	0	START_AT_EXON;END_AT_EXON;COMPLETE;HEAD_TO_TAIL	970	1416	471
circ_014092	novel	4.65659	652	ENST00000569591	ENSG00000260314	MRC1	652	290	0	START_AT_EXON;END_AT_EXON;COMPLETE;HEAD_TO_TAIL	229	4371	1456
circ_003661	hsa_circ_0012165	4.62697	1409	ENST00000372224	ENSG00000142945	KIF2C	1395	465	14	START_AT_EXON;END_AT_EXON;HEAD_TO_TAIL	1358	2178	725
circ_132472	novel	4.61727	905	ENST00000374736	ENSG00000165029	ABCA1	905	309	0	START_AT_EXON;END_AT_EXON;COMPLETE;HEAD_TO_TAIL	814	6786	2261
circ_073254	novel	4.59177	1670	ENST00000343439	ENSG00000123636	BAZ2B	1590	530	80	START_AT_EXON;END_AT_EXON;HEAD_TO_TAIL	1585	1932	643
circ_015216	novel	4.55026	230	ENST00000672084	ENSG00000185532	PRKG1	204	68	26	START_AT_EXON;END_AT_EXON;HEAD_TO_TAIL;MICROPEPTIDE	244	1149	382
circ_034849	novel	4.526	757	ENST00000239882	ENSG00000120690	ELF1	105	35	652	START_AT_EXON;END_AT_EXON;HEAD_TO_TAIL;MICROPEPTIDE	52	1860	619
circ_002891	hsa_circ_0011635	4.52081	631	ENST00000634486	ENSG00000126070	AGO3	360	120	271	START_AT_EXON;END_AT_EXON;HEAD_TO_TAIL	292	195	64
circ_009626	novel	4.51977	287	ENST00000304685	ENSG00000143344	RGL1	84	28	203	START_AT_EXON;END_AT_EXON;HEAD_TO_TAIL;MICROPEPTIDE	14	2412	803
circ_099489	novel	4.43489	1210	ENST00000651532	ENSG00000151466	SCLT1	270	90	940	START_AT_EXON;END_AT_EXON;HEAD_TO_TAIL;MICROPEPTIDE	189	1470	489
circ_067239	novel	4.43043	4337	ENST00000421745	ENSG00000115760	BIRC6	105	35	4232	START_AT_EXON;END_AT_EXON;HEAD_TO_TAIL;MICROPEPTIDE	50	14574	4857
circ_028403	novel	4.37651	550	ENST00000485796	ENSG00000061273	HDAC7	550	241	0	START_AT_EXON;END_AT_EXON;COMPLETE;HEAD_TO_TAIL	374	459	152
circ_060578	novel	4.3656	458	ENST00000285039	ENSG00000167306	MYO5B	458	191	0	START_AT_EXON;END_AT_EXON;COMPLETE;HEAD_TO_TAIL	378	5547	1848
circ_059756	hsa_circ_0047369	4.33738	1111	ENST00000582513	ENSG00000153339	TRAPPC8	1095	365	16	START_AT_EXON;END_AT_EXON;HEAD_TO_TAIL	1090	2001	666
circ_110765	novel	4.29726	557	ENST00000265351	ENSG00000124571	XPO5	557	187	0	START_AT_EXON;END_AT_EXON;COMPLETE;HEAD_TO_TAIL	487	3615	1204
circ_037145	novel	4.27446	679	ENST00000285850	ENSG00000155465	SLC7A7	315	105	364	START_AT_EXON;END_AT_EXON;HEAD_TO_TAIL	232	1536	511
circ_134955	hsa_circ_0089713	4.26948	1085	ENST00000462484	ENSG00000181090	EHMT1	174	58	911	START_AT_EXON;END_AT_EXON;HEAD_TO_TAIL;MICROPEPTIDE	152	2427	808
circ_064773	hsa_circ_0051616	4.2485	346	ENST00000263280	ENSG00000090372	STRN4	346	170	0	START_AT_EXON;END_AT_EXON;COMPLETE;HEAD_TO_TAIL	157;503	2262	753
circ_108012	novel	4.23861	611	ENST00000390656	ENSG00000182132	KCNIP1	450	150	161	START_AT_EXON;END_AT_EXON;HEAD_TO_TAIL	443	663	220
circ_086187	novel	4.21296	527	ENST00000280700	ENSG00000151092	NGLY1	527	203	0	START_AT_EXON;END_AT_EXON;COMPLETE;HEAD_TO_TAIL	428	1965	654
circ_131044	novel	4.16573	550	ENST00000377044	ENSG00000135048	CEMIP2	550	187	0	START_AT_EXON;END_AT_EXON;COMPLETE;HEAD_TO_TAIL	9;559	4152	1383
circ_060567	novel	4.16337	437	ENST00000324581	ENSG00000167306	MYO5B	429	143	8	START_AT_EXON;END_AT_EXON;HEAD_TO_TAIL	347	2898	965
circ_017659	hsa_circ_0019491	4.15738	896	ENST00000543621	ENSG00000107554	DNMBP	896	300	0	START_AT_EXON;END_AT_EXON;COMPLETE;HEAD_TO_TAIL	895	2598	865
circ_108390	novel	4.15314	518	ENST00000319449	ENSG00000176783	RUFY1	518	174	0	START_AT_EXON;END_AT_EXON;COMPLETE;HEAD_TO_TAIL	554	2127	708
circ_078739	novel	4.14136	653	ENST00000340513	ENSG00000088325	TPX2	651	217	2	START_AT_EXON;END_AT_EXON;HEAD_TO_TAIL	442	2352	783
circ_135568	novel	4.14058	587	ENST00000359173	ENSG00000180815	MAP3K15	587	197	0	START_AT_EXON;END_AT_EXON;COMPLETE;HEAD_TO_TAIL	566	851	282.667
circ_043018	novel	4.11261	1834	ENST00000290650	ENSG00000159459	UBR1	1830	610	4	START_AT_EXON;END_AT_EXON;HEAD_TO_TAIL	1826	5250	1749
circ_096720	hsa_circ_0069753	4.10449	466	ENST00000263925	ENSG00000072201	LNX1	399	133	67	START_AT_EXON;END_AT_EXON;HEAD_TO_TAIL	381	2187	728
circ_079343	novel	4.09072	88	ENST00000373803	ENSG00000101079	NDRG3	88	69	0	START_AT_EXON;END_AT_EXON;COMPLETE;HEAD_TO_TAIL;MICROPEPTIDE	89;177	1167	388
circ_137497	novel	4.08382	1510	ENST00000355610	ENSG00000133131	MORC4	1510	540	0	START_AT_EXON;END_AT_EXON;COMPLETE;HEAD_TO_TAIL	107;1617	2814	937
circ_008732	novel	3.98054	614	ENST00000472647	ENSG00000143156	NME7	614	209	0	START_AT_EXON;END_AT_EXON;COMPLETE;HEAD_TO_TAIL	541	1023	340
circ_128406	hsa_circ_0006108	3.9731	266	ENST00000518721	ENSG00000153317	ASAP1	266	90	0	START_AT_EXON;END_AT_EXON;COMPLETE;HEAD_TO_TAIL;MICROPEPTIDE	171	3390	1129
circ_018006	hsa_circ_0019871	3.94866	364	ENST00000420222	ENSG00000107957	SH3PXD2A	364	134	0	START_AT_EXON;END_AT_EXON;COMPLETE;HEAD_TO_TAIL	342	3181	1059.33
circ_054175	novel	3.94809	199	ENST00000466819	ENSG00000196712	NF1	174	58	25	START_AT_EXON;END_AT_EXON;HEAD_TO_TAIL;MICROPEPTIDE	223	682	226.333
circ_068600	novel	3.90571	186	ENST00000401669	ENSG00000179915	NRXN1	174	58	12	START_AT_EXON;END_AT_EXON;HEAD_TO_TAIL;MICROPEPTIDE	147	4524	1507
circ_014857	novel	3.89102	622	ENST00000374875	ENSG00000099250	NRP1	622	211	0	START_AT_EXON;END_AT_EXON;COMPLETE;HEAD_TO_TAIL	512	2208	735
circ_039036	novel	3.87617	820	ENST00000267488	ENSG00000139974	SLC38A6	820	292	0	START_AT_EXON;END_AT_EXON;COMPLETE;HEAD_TO_TAIL	3;823	1371	456
circ_091467	novel	3.86581	482	ENST00000462294	ENSG00000051382	PIK3CB	450	150	32	START_AT_EXON;END_AT_EXON;HEAD_TO_TAIL	427	542	179.667
circ_009940	hsa_circ_0015761	3.84723	1164	ENST00000367409	ENSG00000066279	ASPM	78	26	1086	START_AT_EXON;END_AT_EXON;HEAD_TO_TAIL;MICROPEPTIDE	33	10434	3477
circ_124910	hsa_circ_0084027	3.82234	455	ENST00000521746	ENSG00000169499	PLEKHA2	117	39	338	START_AT_EXON;END_AT_EXON;HEAD_TO_TAIL;MICROPEPTIDE	152	750	249
circ_060574	novel	3.81002	657	ENST00000285039	ENSG00000167306	MYO5B	456	152	201	START_AT_EXON;END_AT_EXON;HEAD_TO_TAIL	261	5547	1848
circ_032827	novel	3.77175	527	ENST00000535844	ENSG00000256861	AC048338.1	282	94	245	START_AT_EXON;END_AT_EXON;HEAD_TO_TAIL;MICROPEPTIDE	274	1617	538
circ_058793	novel	3.76822	1283	ENST00000389658	ENSG00000101680	LAMA1	1263	421	20	START_AT_EXON;END_AT_EXON;HEAD_TO_TAIL	1248	9228	3075
circ_000549	novel	3.69152	1490	ENST00000253251	ENSG00000130939	UBE4B	1490	582	0	START_AT_EXON;END_AT_EXON;COMPLETE;HEAD_TO_TAIL	1378	3522	1173
circ_052410	novel	3.68935	512	ENST00000381638	ENSG00000074755	ZZEF1	512	188	0	START_AT_EXON;END_AT_EXON;COMPLETE;HEAD_TO_TAIL	462	8886	2961
circ_086354	novel	3.68039	305	ENST00000396556	ENSG00000144645	OSBPL10	120	40	185	START_AT_EXON;END_AT_EXON;HEAD_TO_TAIL;MICROPEPTIDE	70	2295	764
circ_131342	novel	3.6602	779	ENST00000376438	ENSG00000172159	FRMD3	779	261	0	START_AT_EXON;END_AT_EXON;COMPLETE;HEAD_TO_TAIL	639	1671	556
circ_070121	novel	3.65693	1017	ENST00000339566	ENSG00000124356	STAMBP	144	48	873	START_AT_EXON;END_AT_EXON;HEAD_TO_TAIL;MICROPEPTIDE	131	1275	424
circ_025969	novel	3.62012	837	ENST00000412006	ENSG00000120647	CCDC77	750	250	87	START_AT_EXON;END_AT_EXON;HEAD_TO_TAIL	808	1371	456
circ_019123	novel	3.59171	251	ENST00000468317	ENSG00000254536	AL360181.3	246	82	5	START_AT_EXON;END_AT_EXON;HEAD_TO_TAIL;MICROPEPTIDE	224	1149	382
circ_045628	novel	3.57639	627	ENST00000379887	ENSG00000166233	ARIH1	294	98	333	START_AT_EXON;END_AT_EXON;HEAD_TO_TAIL;MICROPEPTIDE	247	1674	557
circ_063448	novel	3.57613	568	ENST00000338797	ENSG00000105662	CRTC1	546	182	22	START_AT_EXON;END_AT_EXON;HEAD_TO_TAIL	504	1953	650
circ_096745	novel	3.56325	392	ENST00000257290	ENSG00000134853	PDGFRA	375	125	17	START_AT_EXON;END_AT_EXON;HEAD_TO_TAIL	493	3270	1089
circ_066491	novel	3.54789	1565	ENST00000238789	ENSG00000119778	ATAD2B	1545	515	20	START_AT_EXON;END_AT_EXON;HEAD_TO_TAIL	1538	4377	1458
circ_040113	hsa_circ_0032664	3.51196	1954	ENST00000238616	ENSG00000119638	NEK9	1824	608	130	START_AT_EXON;END_AT_EXON;HEAD_TO_TAIL	1820	2940	979
circ_082491	novel	3.49084	431	ENST00000399837	ENSG00000093072	ADA2	174	58	257	START_AT_EXON;END_AT_EXON;HEAD_TO_TAIL;MICROPEPTIDE	153	1536	511
circ_090268	novel	3.4892	315	ENST00000477522	ENSG00000138496	PARP9	156	52	159	START_AT_EXON;END_AT_EXON;HEAD_TO_TAIL;MICROPEPTIDE	42	2460	819
circ_120982	novel	3.48169	1526	ENST00000651065	ENSG00000106278	PTPRZ1	1526	560	0	START_AT_EXON;END_AT_EXON;COMPLETE;HEAD_TO_TAIL	135;1661	4485	1494
circ_029463	novel	3.47579	734	ENST00000355086	ENSG00000196935	SRGAP1	702	234	32	START_AT_EXON;END_AT_EXON;HEAD_TO_TAIL	748	3258	1085
circ_002627	novel	3.46295	2928	ENST00000373381	ENSG00000121904	CSMD2	396	132	2532	START_AT_EXON;END_AT_EXON;HEAD_TO_TAIL	28	10896	3631
circ_062535	novel	3.45501	205	ENST00000592705	ENSG00000130816	DNMT1	205	97	0	START_AT_EXON;END_AT_EXON;COMPLETE;HEAD_TO_TAIL;MICROPEPTIDE	24;229	270	89
circ_128208	novel	3.45044	650	ENST00000518547	ENSG00000170873	MTSS1	84	28	566	START_AT_EXON;END_AT_EXON;HEAD_TO_TAIL;MICROPEPTIDE	78	2268	755
circ_062837	hsa_circ_0049582	3.44681	458	ENST00000425528	ENSG00000105576	TNPO2	458	154	0	START_AT_EXON;END_AT_EXON;COMPLETE;HEAD_TO_TAIL	375	2694	897
circ_132042	hsa_circ_0087629	3.43535	271	ENST00000375256	ENSG00000165244	ZNF367	271	170	0	START_AT_EXON;END_AT_EXON;COMPLETE;HEAD_TO_TAIL	220;491	1053	350
circ_058437	hsa_circ_0046525	3.42786	604	ENST00000576160	ENSG00000141556	TBCD	354	118	250	START_AT_EXON;END_AT_EXON;HEAD_TO_TAIL	199	425	140.667
circ_062018	novel	3.41502	427	ENST00000262971	ENSG00000105229	PIAS4	427	163	0	START_AT_EXON;END_AT_EXON;COMPLETE;HEAD_TO_TAIL	424	1533	510
circ_012150	hsa_circ_0017076	3.38141	221	ENST00000391854	ENSG00000168243	GNG4	123	41	98	START_AT_EXON;END_AT_EXON;HEAD_TO_TAIL;MICROPEPTIDE	100	228	75
circ_085332	hsa_circ_0064248	3.36163	1681	ENST00000287647	ENSG00000144554	FANCD2	1599	533	82	START_AT_EXON;END_AT_EXON;HEAD_TO_TAIL	1574	4416	1471
circ_015881	novel	3.35666	883	ENST00000630771	ENSG00000060339	CCAR1	117	39	766	START_AT_EXON;END_AT_EXON;HEAD_TO_TAIL;MICROPEPTIDE	170	1707	568
circ_104722	novel	3.34981	724	ENST00000265140	ENSG00000133302	SLF1	534	178	190	START_AT_EXON;END_AT_EXON;HEAD_TO_TAIL	477	3177	1058
circ_059113	novel	3.28578	1163	ENST00000589596	ENSG00000101639	CEP192	1163	395	0	START_AT_EXON;END_AT_EXON;COMPLETE;HEAD_TO_TAIL	1200	3713	1236.67
circ_024562	novel	3.26266	1032	ENST00000311129	ENSG00000137713	PPP2R1B	129	43	903	START_AT_EXON;END_AT_EXON;HEAD_TO_TAIL;MICROPEPTIDE	63	2004	667
circ_083485	hsa_circ_0062949	3.24631	221	ENST00000645693	ENSG00000100150	DEPDC5	171	57	50	START_AT_EXON;END_AT_EXON;HEAD_TO_TAIL;MICROPEPTIDE	67	2244	747
circ_051851	novel	3.24629	1060	ENST00000268695	ENSG00000141012	GALNS	975	325	85	START_AT_EXON;END_AT_EXON;HEAD_TO_TAIL	928	1569	522
circ_011434	novel	3.22036	1189	ENST00000366844	ENSG00000154380	ENAH	1189	411	0	START_AT_EXON;END_AT_EXON;COMPLETE;HEAD_TO_TAIL	29;1218	1776	591
circ_002170	hsa_circ_0011140	3.21332	1270	ENST00000632421	ENSG00000204138	PHACTR4	1270	443	0	START_AT_EXON;END_AT_EXON;COMPLETE;HEAD_TO_TAIL	55;1325	126	41
circ_023714	novel	3.21296	712	ENST00000393346	ENSG00000073921	PICALM	672	224	40	START_AT_EXON;END_AT_EXON;HEAD_TO_TAIL	668	1959	652
circ_112340	novel	3.18171	1581	ENST00000369393	ENSG00000112159	MDN1	63	21	1518	START_AT_EXON;END_AT_EXON;HEAD_TO_TAIL;MICROPEPTIDE	9	16791	5596
circ_015485	novel	3.15778	926	ENST00000327520	ENSG00000171988	JMJD1C	926	310	0	START_AT_EXON;END_AT_EXON;COMPLETE;HEAD_TO_TAIL	907	2870	955.667
circ_107398	novel	3.14367	557	ENST00000678070	ENSG00000145907	G3BP1	549	183	8	START_AT_EXON;END_AT_EXON;HEAD_TO_TAIL	555	1401	466
circ_100139	novel	3.14036	1612	ENST00000409598	ENSG00000109686	SH3D19	1612	581	0	START_AT_EXON;END_AT_EXON;COMPLETE;HEAD_TO_TAIL	108;1720	2304	767
circ_051732	hsa_circ_0040729	3.11364	1633	ENST00000253458	ENSG00000131149	GSE1	1633	604	0	START_AT_EXON;END_AT_EXON;COMPLETE;HEAD_TO_TAIL	166;1799	3654	1217
circ_003203	novel	3.08879	2038	ENST00000361689	ENSG00000127603	MACF1	2028	676	10	START_AT_EXON;END_AT_EXON;HEAD_TO_TAIL	2072	16293	5430
circ_039749	novel	3.08345	757	ENST00000381232	ENSG00000197555	SIPA1L1	705	235	52	START_AT_EXON;END_AT_EXON;HEAD_TO_TAIL	653	5352	1783
circ_053849	novel	3.06128	231	ENST00000254928	ENSG00000132591	ERAL1	105	35	126	START_AT_EXON;END_AT_EXON;HEAD_TO_TAIL;MICROPEPTIDE	161	1314	437
circ_022695	hsa_circ_0023190	3.05432	527	ENST00000294304	ENSG00000162337	LRP5	527	212	0	START_AT_EXON;END_AT_EXON;COMPLETE;HEAD_TO_TAIL	589	4848	1615
circ_020812	novel	3.05379	1489	ENST00000341394	ENSG00000135387	CAPRIN1	1467	489	22	START_AT_EXON;END_AT_EXON;HEAD_TO_TAIL	1374	2130	709
circ_097439	novel	3.05129	273	ENST00000510515	ENSG00000138758	SEPTIN11	237	79	36	START_AT_EXON;END_AT_EXON;HEAD_TO_TAIL;MICROPEPTIDE	215	1320	439
circ_115842	novel	3.03122	209	ENST00000313766	ENSG00000177706	FAM20C	209	74	0	START_AT_EXON;END_AT_EXON;COMPLETE;HEAD_TO_TAIL;MICROPEPTIDE	76	1755	584
circ_018630	novel	3.02328	244	ENST00000358487	ENSG00000066468	FGFR2	244	111	0	START_AT_EXON;END_AT_EXON;COMPLETE;HEAD_TO_TAIL	6;250	2466	821
circ_110579	novel	3.021	1904	ENST00000394253	ENSG00000164663	USP49	120	40	1784	START_AT_EXON;END_AT_EXON;HEAD_TO_TAIL;MICROPEPTIDE	85	2067	688
circ_079658	novel	2.9961	2491	ENST00000373233	ENSG00000124177	CHD6	2491	855	0	START_AT_EXON;END_AT_EXON;COMPLETE;HEAD_TO_TAIL	2469	8148	2715
circ_019285	novel	2.99309	2260	ENST00000359171	ENSG00000110713	NUP98	2260	761	0	START_AT_EXON;END_AT_EXON;COMPLETE;HEAD_TO_TAIL	2258	5454	1817
circ_094112	hsa_circ_0068641	2.99309	424	ENST00000442633	ENSG00000273331	TM4SF19-TCTEX1D2	424	231	0	START_AT_EXON;END_AT_EXON;COMPLETE;HEAD_TO_TAIL	343	630	209
circ_100101	novel	2.99309	1011	ENST00000651943	ENSG00000198589	LRBA	96	32	915	START_AT_EXON;END_AT_EXON;HEAD_TO_TAIL;MICROPEPTIDE	35	8559	2852
circ_134741	hsa_circ_0089430	2.99309	377	ENST00000371817	ENSG00000130635	COL5A1	96	32	281	START_AT_EXON;END_AT_EXON;HEAD_TO_TAIL;MICROPEPTIDE	63	5517	1838
circ_052671	novel	2.9838	526	ENST00000574946	ENSG00000179314	WSCD1	526	186	0	START_AT_EXON;END_AT_EXON;COMPLETE;HEAD_TO_TAIL	407	1728	575
circ_053989	novel	2.96271	641	ENST00000394859	ENSG00000198720	ANKRD13B	513	171	128	START_AT_EXON;END_AT_EXON;HEAD_TO_TAIL	215	1881	626
circ_085810	novel	2.91993	1052	ENST00000624145	ENSG00000206560	ANKRD28	717	239	335	START_AT_EXON;END_AT_EXON;HEAD_TO_TAIL	701	2700	899
circ_003886	novel	2.91406	295	ENST00000337817	ENSG00000123473	STIL	153	51	142	START_AT_EXON;END_AT_EXON;HEAD_TO_TAIL;MICROPEPTIDE	150	3726	1241
circ_057692	novel	2.89824	426	ENST00000586527	ENSG00000132478	UNK	141	47	285	START_AT_EXON;END_AT_EXON;HEAD_TO_TAIL;MICROPEPTIDE	88	120	39
circ_099034	novel	2.8893	692	ENST00000394524	ENSG00000145349	CAMK2D	468	156	224	START_AT_EXON;END_AT_EXON;HEAD_TO_TAIL	446	1437	478
circ_046260	novel	2.87952	1424	ENST00000359445	ENSG00000140598	EFL1	1293	431	131	START_AT_EXON;END_AT_EXON;HEAD_TO_TAIL	1288	3210	1069
circ_021625	novel	2.86571	625	ENST00000527985	ENSG00000156599	ZDHHC5	625	213	0	START_AT_EXON;END_AT_EXON;COMPLETE;HEAD_TO_TAIL	6;631	1989	662
circ_128147	novel	2.86459	1211	ENST00000287394	ENSG00000156802	ATAD2	924	308	287	START_AT_EXON;END_AT_EXON;HEAD_TO_TAIL	873	4173	1390
circ_036939	novel	2.86132	326	ENST00000334062	ENSG00000185989	RASA3	102	34	224	START_AT_EXON;END_AT_EXON;HEAD_TO_TAIL;MICROPEPTIDE	21	2505	834
circ_096904	novel	2.85801	466	ENST00000264220	ENSG00000128059	PPAT	466	169	0	START_AT_EXON;END_AT_EXON;COMPLETE;HEAD_TO_TAIL	10;476	1554	517
circ_132969	novel	2.85729	1330	ENST00000458258	ENSG00000119314	PTBP3	1185	395	145	START_AT_EXON;END_AT_EXON;HEAD_TO_TAIL	1182	1677	558
circ_059952	novel	2.85545	763	ENST00000598142	ENSG00000134769	DTNA	663	221	100	START_AT_EXON;END_AT_EXON;HEAD_TO_TAIL	585	2061	686
circ_010735	hsa_circ_0016367	2.80869	786	ENST00000469606	ENSG00000143493	INTS7	63	21	723	START_AT_EXON;END_AT_EXON;HEAD_TO_TAIL;MICROPEPTIDE	45	264	87
circ_116762	novel	2.80154	665	ENST00000409508	ENSG00000105877	DNAH11	339	113	326	START_AT_EXON;END_AT_EXON;HEAD_TO_TAIL	433	13551	4516
circ_065740	novel	2.78268	680	ENST00000256707	ENSG00000134313	KIDINS220	555	185	125	START_AT_EXON;END_AT_EXON;HEAD_TO_TAIL	544	5316	1771
circ_050965	novel	2.77833	1033	ENST00000302516	ENSG00000189091	SF3B3	1033	413	0	START_AT_EXON;END_AT_EXON;COMPLETE;HEAD_TO_TAIL	965	3654	1217
circ_057095	novel	2.76231	964	ENST00000262435	ENSG00000108854	SMURF2	342	114	622	START_AT_EXON;END_AT_EXON;HEAD_TO_TAIL	294	2247	748
circ_048634	novel	2.73254	438	ENST00000399408	ENSG00000103222	ABCC1	162	54	276	START_AT_EXON;END_AT_EXON;HEAD_TO_TAIL;MICROPEPTIDE	80	4626	1541
circ_098345	novel	2.73058	239	ENST00000359052	ENSG00000163104	SMARCAD1	239	81	0	START_AT_EXON;END_AT_EXON;COMPLETE;HEAD_TO_TAIL;MICROPEPTIDE	190	3087	1028
circ_034752	novel	2.72276	332	ENST00000280481	ENSG00000150893	FREM2	332	115	0	START_AT_EXON;END_AT_EXON;COMPLETE;HEAD_TO_TAIL	330	9510	3169
circ_122778	novel	2.72177	2573	ENST00000360104	ENSG00000055609	KMT2C	2573	858	0	START_AT_EXON;END_AT_EXON;COMPLETE;HEAD_TO_TAIL	2548	10430	3475.67
circ_026874	novel	2.71974	1071	ENST00000540793	ENSG00000171681	ATF7IP	117	39	954	START_AT_EXON;END_AT_EXON;HEAD_TO_TAIL;MICROPEPTIDE	41	3813	1270
circ_015426	novel	2.71709	419	ENST00000648843	ENSG00000183346	CABCOCO1	419	140	0	START_AT_EXON;END_AT_EXON;COMPLETE;HEAD_TO_TAIL	300	891	296
circ_136690	hsa_circ_0090870	2.69133	413	ENST00000253401	ENSG00000131089	ARHGEF9	390	130	23	START_AT_EXON;END_AT_EXON;HEAD_TO_TAIL	381	1551	516
circ_106091	novel	2.68973	602	ENST00000304858	ENSG00000170606	HSPA4	597	199	5	START_AT_EXON;END_AT_EXON;HEAD_TO_TAIL	471	2523	840
circ_031270	novel	2.68367	727	ENST00000550053	ENSG00000136051	WASHC4	727	253	0	START_AT_EXON;END_AT_EXON;COMPLETE;HEAD_TO_TAIL	654	570	189
circ_133606	novel	2.6683	1541	ENST00000456584	ENSG00000011454	RABGAP1	1401	467	140	START_AT_EXON;END_AT_EXON;HEAD_TO_TAIL	1132	1800	599
circ_030930	novel	2.64881	311	ENST00000553038	ENSG00000075089	ACTR6	311	107	0	START_AT_EXON;END_AT_EXON;COMPLETE;HEAD_TO_TAIL	332	384	127
circ_074097	novel	2.64837	289	ENST00000409900	ENSG00000128656	CHN1	213	71	76	START_AT_EXON;END_AT_EXON;HEAD_TO_TAIL;MICROPEPTIDE	142	1380	459
circ_124595	novel	2.64716	619	ENST00000221130	ENSG00000104687	GSR	444	148	175	START_AT_EXON;END_AT_EXON;HEAD_TO_TAIL	436	1569	522
circ_016209	novel	2.55331	258	ENST00000372979	ENSG00000122882	ECD	138	46	120	START_AT_EXON;END_AT_EXON;HEAD_TO_TAIL;MICROPEPTIDE	15	1935	644
circ_086884	novel	2.55331	834	ENST00000405570	ENSG00000168036	CTNNB1	165	55	669	START_AT_EXON;END_AT_EXON;HEAD_TO_TAIL;MICROPEPTIDE	149	2346	781
circ_026416	hsa_circ_0025242	2.54625	238	ENST00000319770	ENSG00000126746	ZNF384	238	155	0	START_AT_EXON;END_AT_EXON;COMPLETE;HEAD_TO_TAIL	227;465	1551	516
circ_097547	novel	2.54619	2173	ENST00000512123	ENSG00000138759	FRAS1	2173	754	0	START_AT_EXON;END_AT_EXON;COMPLETE;HEAD_TO_TAIL	2254	12039	4012
circ_127292	novel	2.52668	793	ENST00000357162	ENSG00000132549	VPS13B	793	288	0	START_AT_EXON;END_AT_EXON;COMPLETE;HEAD_TO_TAIL	19;812	11994	3997
circ_026043	novel	2.52496	383	ENST00000675631	ENSG00000060237	WNK1	351	117	32	START_AT_EXON;END_AT_EXON;HEAD_TO_TAIL	120	5928	1975
circ_015816	novel	2.50361	2705	ENST00000373644	ENSG00000138336	TET1	2685	895	20	START_AT_EXON;END_AT_EXON;HEAD_TO_TAIL	4756	6411	2136
circ_083243	novel	2.50049	223	ENST00000414902	ENSG00000100296	THOC5	223	96	0	START_AT_EXON;END_AT_EXON;COMPLETE;HEAD_TO_TAIL;MICROPEPTIDE	48;271	132	43
circ_073812	novel	2.47406	701	ENST00000625689	ENSG00000128683	GAD1	701	265	0	START_AT_EXON;END_AT_EXON;COMPLETE;HEAD_TO_TAIL	30;731	1278	425
circ_136499	novel	2.46292	574	ENST00000612484	ENSG00000086758	HUWE1	574	232	0	START_AT_EXON;END_AT_EXON;COMPLETE;HEAD_TO_TAIL	118;692	13098	4365
circ_121241	novel	2.46187	590	ENST00000223073	ENSG00000106344	RBM28	590	227	0	START_AT_EXON;END_AT_EXON;COMPLETE;HEAD_TO_TAIL	523	2280	759
circ_080290	hsa_circ_0004400	2.41361	289	ENST00000371856	ENSG00000124214	STAU1	81	27	208	START_AT_EXON;END_AT_EXON;HEAD_TO_TAIL;MICROPEPTIDE	70	1734	577
circ_080984	novel	2.38793	1138	ENST00000285679	ENSG00000155313	USP25	1041	347	97	START_AT_EXON;END_AT_EXON;HEAD_TO_TAIL	941	3168	1055
circ_135773	novel	2.25514	757	ENST00000648777	ENSG00000067992	PDK3	723	241	34	START_AT_EXON;END_AT_EXON;HEAD_TO_TAIL	773	1221	406
circ_059860	novel	2.19613	284	ENST00000261592	ENSG00000101746	NOL4	284	114	0	START_AT_EXON;END_AT_EXON;COMPLETE;HEAD_TO_TAIL	202	1917	638
circ_042916	novel	1.99453	468	ENST00000290607	ENSG00000159433	STARD9	72	24	396	START_AT_EXON;END_AT_EXON;HEAD_TO_TAIL;MICROPEPTIDE	56	14103	4700
