# Supplementary material for: Circular EZH2-encoded EZH2-92aa mediates immune evasion in glioblastoma via inhibition of surface NKG2D ligands
Source: Nat Commun. 2022 Aug 15;13:4795. doi: 10.1038/s41467-022-32311-2 (PMC9378736; doi:10.1038/s41467-022-32311-2)
Supplement: Supplementary file 6 — Supplementary Data 3 [file 41467_2022_32311_MOESM6_ESM.xlsx]

## Sheet: sheet1
Name	SIZE	ES	NES	NOM p-val	FDR q-val	FWER p-val	RANK AT MAX	LEADING EDGE
Kegg_Calcium_Signaling_Pathway	176	-0.549193	-2.01561	0	0.000581936	0.0005	2716	tags=35%, list=14%, signal=41%
Kegg_Neuroactive_Ligand_Receptor_Interaction	262	-0.509653	-1.9569	0	0.00123635	0.0021	4155	tags=39%, list=22%, signal=49%
Kegg_Phosphatidylinositol_Signaling_System	76	-0.596275	-1.95584	0	0.000900221	0.0023	4827	tags=51%, list=26%, signal=69%
Kegg_Olfactory_Transduction	223	-0.451813	-1.70955	0	0.0212787	0.135	5052	tags=35%, list=27%, signal=47%
Kegg_Cell_Adhesion_Molecules_Cams	129	-0.442591	-1.56491	0.000228885	0.0671818	0.5265	4966	tags=36%, list=26%, signal=49%
Kegg_Aldosterone_Regulated_Sodium_Reabsorption	41	-0.597557	-1.75412	0.000642949	0.0155774	0.077	4484	tags=54%, list=24%, signal=70%
Kegg_Taste_Transduction	46	-0.577751	-1.73985	0.00086003	0.0166019	0.0945	4484	tags=43%, list=24%, signal=57%
Kegg_Type_I_Diabetes_Mellitus	40	-0.618973	-1.80279	0.000863185	0.0116629	0.039	4689	tags=52%, list=25%, signal=70%
Kegg_Inositol_Phosphate_Metabolism	54	-0.536331	-1.66114	0.00178931	0.0309879	0.2301	4827	tags=46%, list=26%, signal=62%
Kegg_Mapk_Signaling_Pathway	263	-0.355534	-1.36437	0.00250627	0.17572	0.9825	4799	tags=34%, list=25%, signal=45%
Kegg_Graft_Versus_Host_Disease	37	-0.590688	-1.69022	0.00277422	0.0241108	0.1684	4689	tags=49%, list=25%, signal=65%
Kegg_Proximal_Tubule_Bicarbonate_Reclamation	23	-0.68452	-1.77206	0.00293686	0.0147891	0.0611	2270	tags=39%, list=12%, signal=44%
Kegg_Endocytosis	181	-0.38063	-1.40264	0.00407576	0.169343	0.9514	2295	tags=20%, list=12%, signal=22%
Kegg_Cardiac_Muscle_Contraction	72	-0.484257	-1.56921	0.00424866	0.0696456	0.5113	1444	tags=25%, list=8%, signal=27%
Kegg_Gnrh_Signaling_Pathway	98	-0.440698	-1.50294	0.00430449	0.10376	0.7353	3929	tags=35%, list=21%, signal=44%
Kegg_Long_Term_Potentiation	70	-0.464158	-1.49594	0.00859599	0.103271	0.7566	3374	tags=40%, list=18%, signal=49%
Kegg_Allograft_Rejection	34	-0.581992	-1.64483	0.00885702	0.0342655	0.2718	5491	tags=56%, list=29%, signal=79%
Kegg_Long_Term_Depression	66	-0.475783	-1.52509	0.00892857	0.0910729	0.6599	3897	tags=44%, list=21%, signal=55%
Kegg_Axon_Guidance	129	-0.390976	-1.38516	0.0105456	0.162448	0.9686	3473	tags=24%, list=18%, signal=29%
Kegg_Vascular_Smooth_Muscle_Contraction	110	-0.400469	-1.3857	0.0137433	0.168467	0.9681	4116	tags=40%, list=22%, signal=51%
Kegg_Arachidonic_Acid_Metabolism	56	-0.472284	-1.46403	0.0180418	0.120283	0.8443	4153	tags=43%, list=22%, signal=55%
Kegg_Melanogenesis	101	-0.402016	-1.3806	0.0184587	0.16194	0.9719	3669	tags=27%, list=19%, signal=33%
Kegg_Dilated_Cardiomyopathy	90	-0.415135	-1.39939	0.0198064	0.165577	0.9552	4586	tags=43%, list=24%, signal=57%
Kegg_Butanoate_Metabolism	34	-0.506528	-1.43534	0.0387996	0.144235	0.9042	534	tags=15%, list=3%, signal=15%
Kegg_Natural_Killer_Cell_Mediated_Cytotoxicity	128	-0.353107	-1.25409	0.0397196	0.0397196	0.017	3910	tags=27%, list=21%, signal=34%
Kegg_Abc_Transporters	44	-0.469717	-1.39259	0.0439066	0.16709	0.9616	5202	tags=48%, list=28%, signal=66%
Kegg_Alpha_Linolenic_Acid_Metabolism	17	-0.611464	-1.47607	0.0463076	0.115137	0.813	5355	tags=53%, list=28%, signal=74%
Kegg_Ppar_Signaling_Pathway	68	-0.411117	-1.32586	0.0485352	0.202243	0.9957	2890	tags=22%, list=15%, signal=26%
Kegg_Drug_Metabolism_Cytochrome_P450	51	-0.439393	-1.34268	0.055914	0.198487	0.9915	4436	tags=45%, list=24%, signal=59%
Kegg_Linoleic_Acid_Metabolism	24	-0.544014	-1.4206	0.0572742	0.154407	0.9303	4600	tags=50%, list=24%, signal=66%
Kegg_Basal_Cell_Carcinoma	55	-0.427256	-1.32642	0.0588235	0.208074	0.9957	3669	tags=18%, list=19%, signal=23%
Kegg_Hematopoietic_Cell_Lineage	83	-0.387959	-1.28704	0.0660803	0.221131	0.9997	3696	tags=28%, list=20%, signal=34%
Kegg_Adipocytokine_Signaling_Pathway	67	-0.397805	-1.28018	0.0736494	0.225811	0.9998	4167	tags=30%, list=22%, signal=38%
Kegg_Lysosome	121	-0.346601	-1.22003	0.0799725	0.294477	1	3113	tags=17%, list=16%, signal=20%
Kegg_Alanine_Aspartate_And_Glutamate_Metabolism	30	-0.48342	-1.332	0.0825727	0.206841	0.995	2730	tags=30%, list=14%, signal=35%
Kegg_Intestinal_Immune_Network_For_Iga_Production	45	-0.433071	-1.29787	0.0875719	0.217229	0.9991	6371	tags=47%, list=34%, signal=70%
Kegg_Autoimmune_Thyroid_Disease	46	-0.431363	-1.2899	0.0937229	0.222924	0.9996	4689	tags=41%, list=25%, signal=55%
Kegg_Primary_Immunodeficiency	35	-0.461024	-1.31092	0.0949744	0.204385	0.9975	4966	tags=40%, list=26%, signal=54%
Kegg_Ether_Lipid_Metabolism	31	-0.474679	-1.31901	0.0955359	0.199204	0.9966	4600	tags=42%, list=24%, signal=55%
Kegg_Amyotrophic_Lateral_Sclerosis_Als	53	-0.402931	-1.24152	0.112115	0.263423	1	3374	tags=36%, list=18%, signal=44%
Kegg_Glycerophospholipid_Metabolism	75	-0.372264	-1.21935	0.112558	0.28903	1	5683	tags=45%, list=30%, signal=65%
Kegg_Type_Ii_Diabetes_Mellitus	46	-0.417599	-1.25112	0.116802	0.266883	1	4390	tags=43%, list=23%, signal=57%
Kegg_Metabolism_Of_Xenobiotics_By_Cytochrome_P450	49	-0.412599	-1.24796	0.11717	0.258979	1	4436	tags=41%, list=24%, signal=53%
Kegg_Primary_Bile_Acid_Biosynthesis	16	-0.557823	-1.32427	0.123274	0.198041	0.9959	548	tags=19%, list=3%, signal=19%
Kegg_Erbb_Signaling_Pathway	87	-0.353074	-1.17895	0.139224	0.360361	1	4362	tags=29%, list=23%, signal=37%
Kegg_Hypertrophic_Cardiomyopathy_Hcm	83	-0.35103	-1.16405	0.158001	0.384656	1	4586	tags=39%, list=24%, signal=51%
Kegg_Fc_Epsilon_Ri_Signaling_Pathway	75	-0.353647	-1.16109	0.166854	0.382811	1	4685	tags=31%, list=25%, signal=41%
Kegg_Arrhythmogenic_Right_Ventricular_Cardiomyopathy_Arvc	74	-0.348482	-1.14259	0.192515	0.41697	1	4586	tags=36%, list=24%, signal=48%
Kegg_Vegf_Signaling_Pathway	74	-0.348511	-1.13749	0.21083	0.420437	1	4600	tags=32%, list=24%, signal=43%
Kegg_Epithelial_Cell_Signaling_In_Helicobacter_Pylori_Infection	68	-0.351194	-1.13038	0.213496	0.428889	1	3906	tags=24%, list=21%, signal=30%
Kegg_Antigen_Processing_And_Presentation	76	-0.34116	-1.11727	0.231397	0.435021	1	4502	tags=34%, list=24%, signal=45%
Kegg_Glycosphingolipid_Biosynthesis_Lacto_And_Neolacto_Series	25	-0.422746	-1.12125	0.27614	0.442142	1	3209	tags=28%, list=17%, signal=34%
Kegg_Retinol_Metabolism	47	-0.362207	-1.09255	0.289763	0.4784	1	4030	tags=38%, list=21%, signal=49%
Kegg_Arginine_And_Proline_Metabolism	54	-0.352676	-1.08627	0.290549	0.485543	1	2848	tags=28%, list=15%, signal=33%
Kegg_Asthma	24	-0.428182	-1.11086	0.299644	0.442066	1	5774	tags=50%, list=31%, signal=72%
Kegg_Glycosaminoglycan_Biosynthesis_Keratan_Sulfate	15	-0.482972	-1.1194	0.299733	0.438051	1	2211	tags=20%, list=12%, signal=23%
Kegg_Steroid_Hormone_Biosynthesis	40	-0.364949	-1.06635	0.326977	0.528775	1	5462	tags=45%, list=29%, signal=63%
Kegg_Rig_I_Like_Receptor_Signaling_Pathway	66	-0.32952	-1.05528	0.333408	0.549962	1	4397	tags=29%, list=23%, signal=37%
Kegg_Tight_Junction	130	-0.287831	-1.01933	0.392002	0.633072	1	3022	tags=20%, list=16%, signal=24%
Kegg_Toll_Like_Receptor_Signaling_Pathway	99	-0.298382	-1.01757	0.398521	0.627931	1	4714	tags=29%, list=25%, signal=39%
Kegg_Regulation_Of_Autophagy	30	-0.372823	-1.02309	0.409455	0.632552	1	1674	tags=20%, list=9%, signal=22%
Kegg_Peroxisome	78	-0.305313	-1.00458	0.429714	0.656726	1	5377	tags=32%, list=28%, signal=45%
Kegg_Drug_Metabolism_Other_Enzymes	36	-0.3488	-1.00096	0.435556	0.657243	1	5029	tags=42%, list=27%, signal=57%
Kegg_Fc_Gamma_R_Mediated_Phagocytosis	95	-0.290914	-0.985448	0.479443	0.694637	1	4827	tags=31%, list=26%, signal=41%
Kegg_Wnt_Signaling_Pathway	150	-0.270302	-0.971818	0.523153	0.72633	1	4216	tags=21%, list=22%, signal=26%
Kegg_Dorso_Ventral_Axis_Formation	24	-0.364834	-0.951777	0.525406	0.755474	1	4142	tags=33%, list=22%, signal=43%
Kegg_Vasopressin_Regulated_Water_Reabsorption	43	-0.322104	-0.952427	0.536842	0.764666	1	3563	tags=23%, list=19%, signal=29%
Kegg_Glycosaminoglycan_Biosynthesis_Chondroitin_Sulfate	22	-0.36786	-0.939325	0.545642	0.771858	1	3526	tags=32%, list=19%, signal=39%
Kegg_Tryptophan_Metabolism	38	-0.324273	-0.937158	0.553483	0.767561	1	4031	tags=29%, list=21%, signal=37%
Kegg_Cytokine_Cytokine_Receptor_Interaction	250	-0.254664	-0.968155	0.554508	0.726484	1	5025	tags=26%, list=27%, signal=34%
Kegg_Pyruvate_Metabolism	40	-0.322189	-0.94273	0.555312	0.772302	1	2693	tags=20%, list=14%, signal=23%
Kegg_Nitrogen_Metabolism	23	-0.351353	-0.911513	0.595638	0.823835	1	2204	tags=22%, list=12%, signal=25%
Kegg_Hedgehog_Signaling_Pathway	56	-0.292776	-0.910169	0.641264	0.816789	1	4116	tags=23%, list=22%, signal=30%
Kegg_Leishmania_Infection	68	-0.281023	-0.902359	0.676438	0.817784	1	5147	tags=29%, list=27%, signal=40%
Kegg_Porphyrin_And_Chlorophyll_Metabolism	26	-0.325407	-0.865659	0.682999	0.874137	1	4140	tags=23%, list=22%, signal=30%
Kegg_Jak_Stat_Signaling_Pathway	143	-0.25659	-0.918186	0.684979	0.814669	1	4362	tags=22%, list=23%, signal=28%
Kegg_Glycerolipid_Metabolism	47	-0.289506	-0.871835	0.719896	0.869128	1	4606	tags=30%, list=24%, signal=39%
Kegg_Propanoate_Metabolism	31	-0.300198	-0.83231	0.754669	0.929744	1	3968	tags=26%, list=21%, signal=33%
Kegg_B_Cell_Receptor_Signaling_Pathway	75	-0.267125	-0.872037	0.760226	0.879722	1	4014	tags=23%, list=21%, signal=29%
Kegg_Chemokine_Signaling_Pathway	186	-0.244165	-0.903836	0.782015	0.82452	1	3929	tags=22%, list=21%, signal=27%
Kegg_Valine_Leucine_And_Isoleucine_Degradation	43	-0.280263	-0.828086	0.78961	0.92733	1	3968	tags=19%, list=21%, signal=24%
Kegg_T_Cell_Receptor_Signaling_Pathway	107	-0.252986	-0.873112	0.790121	0.888218	1	3997	tags=22%, list=21%, signal=28%
Kegg_Beta_Alanine_Metabolism	22	-0.309527	-0.796409	0.794802	0.941217	1	5141	tags=45%, list=27%, signal=62%
Kegg_Glycine_Serine_And_Threonine_Metabolism	31	-0.290789	-0.803351	0.797249	0.951759	1	5039	tags=29%, list=27%, signal=40%
Kegg_O_Glycan_Biosynthesis	30	-0.292848	-0.808704	0.798897	0.953707	1	2410	tags=13%, list=13%, signal=15%
Kegg_Other_Glycan_Degradation	15	-0.330402	-0.769033	0.805476	0.937752	1	2978	tags=13%, list=16%, signal=16%
Kegg_Thyroid_Cancer	29	-0.292356	-0.793547	0.806274	0.93509	1	3503	tags=28%, list=19%, signal=34%
Kegg_Gap_Junction	87	-0.254498	-0.856703	0.821003	0.885475	1	4242	tags=34%, list=22%, signal=44%
Kegg_Notch_Signaling_Pathway	47	-0.266259	-0.799399	0.852684	0.947176	1	2354	tags=15%, list=12%, signal=17%
Kegg_Sphingolipid_Metabolism	38	-0.262572	-0.756388	0.900895	0.941686	1	779	tags=8%, list=4%, signal=8%
Kegg_Viral_Myocarditis	68	-0.243632	-0.784562	0.923795	0.938121	1	4966	tags=34%, list=26%, signal=46%
Kegg_Selenoamino_Acid_Metabolism	25	-0.266495	-0.701426	0.925514	0.975236	1	2222	tags=16%, list=12%, signal=18%
Kegg_Glioma	65	-0.240554	-0.770871	0.934029	0.945915	1	2044	tags=15%, list=11%, signal=17%
Kegg_Fatty_Acid_Metabolism	41	-0.231972	-0.682626	0.975668	0.974046	1	4022	tags=20%, list=21%, signal=25%
