# Supplementary material for: Circular EZH2-encoded EZH2-92aa mediates immune evasion in glioblastoma via inhibition of surface NKG2D ligands
Source: Nat Commun. 2022 Aug 15;13:4795. doi: 10.1038/s41467-022-32311-2 (PMC9378736; doi:10.1038/s41467-022-32311-2)
Supplement: Supplementary file 8 — Source Data [file 41467_2022_32311_MOESM8_ESM.xlsx]

## Sheet: Fig.1
	Fig. 1j																						P value (two-tailed unpaired t test)
	NHA			387			456			4121			3691			MES28			GSC23					456	4121	MES28	GSC23
	1	1.10824	0.998287	1.23341	1.44391	1.16364	1.13365	1.27064	1.33544	1.31059	1.32495	1.46475	1.78975	2.10643	1.88901	3.38358	2.65204	2.29872	3.73706	3.00484	3.68253		NHA	0.0388779	0.0056304	0.00561738	0.000513408
	Fig. 1k										Fig. 1l
	downregulated			unchanged			upregulated				No.	adjacent			tumor			P value (two-tailed paired t test) adjacent vs tumor
	-2.9342	-2.71503	-3.12076	-0.722515	-1.0309	-1.01064	1.33041	1.02736	0.82749		1	1	1.07246	1.11236	0.60604	0.52487	0.552091	0.0013
	-2.34639	-2.4188	-2.13641	-1.07927	-0.489805	-0.713747	0.977983	1.27496	0.979324		2	4.5895	3.84413	3.38958	8.03056	7.11273	7.04482
	-2.1985	-2.1948	-2.16606	-0.663226	-0.597099	-0.458413	1.22198	1.24429	0.887178		3	4.58413	4.63775	5.48259	8.3026	8.65999	7.37164
	-1.72846	-2.33886	-1.96699	-0.231757	-0.627071	-0.50189	1.32221	1.13343	1.24994		4	1.85768	1.8406	1.87033	1.582	1.19177	1.32079
	-2.13147	-1.54228	-1.97243	-0.266832	-0.508019	-0.129817	1.2709	1.57607	0.883425		5	11.1761	9.41531	10.7273	9.78385	9.21186	9.84353
	-1.85928	-1.68583	-1.71813	-0.566797	-0.0951177	-0.2055	1.09984	1.4187	1.23176		6	1.19388	1.58826	1.3522	18.9993	20.829	22.378
	-1.65576	-1.60155	-1.88371	-0.19194	-0.0315165	-0.124041	1.53353	1.3393	1.34756		7	16.5831	16.3499	12.7404	25.8525	27.5727	25.959
	-1.04994	-1.13331	-1.30648	0.152113	-0.201595	-0.00175061	1.53127	1.57233	1.70231		8	1.23164	1.26585	1.13368	31.3083	26.3945	24.4063
	-1.08181	-1.20274	-1.19043	-0.0783809	0.032055	0.00862889	1.63498	1.76989	1.44386		9	5.56121	5.42894	5.1956	1.76497	1.78895	1.40794
				-0.0760038	0.0517576	0.172648	1.59752	1.77933	1.5479		10	3.8512	3.29158	3.81314	5.32963	5.18036	4.60694
				0.17611	-0.0740533	0.265367	1.4888	1.83278	1.90072		11	6.43581	6.41291	6.8835	18.6312	16.2265	17.5172
				0.468727	0.654271	0.272829	2.09969	1.83815	1.45047		12	8.35725	7.49364	7.51557	5.6421	7.01552	6.51779
				0.525246	0.384859	0.507804	2.02635	2.27759	1.90149		13	11.1218	13.8468	12.3052	3.35627	2.73705	3.14749
				0.664042	0.0276208	0.770647	2.1819	2.01016	2.02765		14	14.5183	15.1185	10.8824	4.00147	4.69922	3.30762
				0.49946	0.7422	0.385372	2.27241	1.79846	2.22192		15	1.34441	1.45278	1.69506	6.10028	5.8522	6.91146
				0.540006	0.614941	0.742324	2.24752	1.7407	2.41918		16	39.4178	39.0792	36.7577	7.75102	7.30829	8.36039
				0.737626	0.520304	0.872511	2.06539	2.05323	2.39884		17	13.597	13.3602	13.4179	19.7698	20.461	22.4465
				0.856914	0.900938	0.427127	2.25054	2.29479	2.8788		18	4.03297	3.42354	3.83668	3.826	3.54859	4.32442
				0.486728	0.728954	1.02459	2.41481	2.57574	2.52042		19	2.54119	2.4415	2.73895	1.22736	1.113	1.10737
				0.64059	0.753959	1.02682	3.30184	2.81568	2.56527		20	4.47278	4.16901	4.97721	0.585187	0.634933	0.572194
				0.710629	0.917732	0.903915	3.07156	2.99911	3.25904		21	8.80252	9.59056	8.61817	9.78132	8.33985	8.60772
				0.64005	0.839371	1.05627	3.31574	3.37656	3.00754		22	1.89462	1.97659	1.87566	7.92987	8.20348	9.89183
				0.807162	0.887748	1.05546	3.23761	3.38569	3.28833		23	8.69624	7.26891	8.13625	4.11565	5.17635	4.96095
				1.09672	1.01267	0.661883	3.28099	3.74844	3.70976		24	2.41019	2.33015	2.7616	22.7337	24.3545	26.9804
							3.62167	3.67675	3.46501		25	8.25802	9.20427	10.6641	17.6612	18.5709	16.8722
							3.62431	3.56742	3.99256		26	0.849986	0.879746	0.74824	2.4568	2.61624	2.43494
							3.99222	3.71308	4.0487		27	4.42307	3.97758	4.08431	6.36559	5.19365	5.80742
							4.66789	4.38206	4.42818		28	9.61457	11.1073	9.45675	46.451	38.6366	44.1171
							4.71639	4.32956	4.62548		29	3.78691	3.45106	3.85228	11.46	11.8464	11.2637
							5.66052	4.70921	4.64614		30	22.2279	20.6372	19.5322	10.5012	8.96583	8.55844
											31	1.50726	1.62917	1.43294	3.76889	3.57406	3.40798
											32	1.63299	1.4414	1.7178	5.07179	4.91559	4.67326
											33	2.65007	2.53563	3.07114	6.39496	7.56015	5.66549
											34	0.668415	0.698705	0.831558	6.59171	4.91925	4.9217
											35	3.66568	3.83596	4.2293	45.1218	49.0553	46.7027
											36	0.438795	0.465579	0.500198	0.620318	0.778785	0.653357
											37	11.0151	9.8649	10.0887	18.0264	18.6362	18.8774
											38	0.372358	0.710411	0.598515	18.8343	18.5834	14.9866
											39	20.4542	20.1651	18.8212	4.45622	4.40453	4.19371
											40	1.04477	0.99359	0.826133	10.1555	13.3536	10.8094
											41	1.12118	1.27784	1.11786	29.4746	25.6924	27.5927
											42	3.74984	3.77398	2.85275	2.36789	2.49491	2.07619
											43	1.22172	1.05274	1.02453	1.90392	1.88363	2.13055
											44	1.63533	1.57412	1.5821	8.72039	9.38458	9.07727
											45	4.26123	4.47225	3.81437	3.54169	3.14483	3.48613
											46	8.41302	9.34776	8.2413	14.0281	13.4071	15.0886
											47	2.08701	2.16839	1.88819	25.7366	25.7063	30.0556
											48	0.284534	0.343077	0.250091	2.39203	2.74293	2.39424
											49	3.37197	3.41006	3.70824	8.47963	6.95067	6.58063
											50	3.21329	3.47336	2.55059	15.2908	17.0432	18.7606
											51	9.3155	9.02453	8.32516	13.0535	14.9576	16.9366
											52	3.42479	2.33859	2.64941	9.61186	8.33057	9.89287
											53	0.383197	0.380709	0.417755	3.81558	3.95402	3.35956
											54	4.04758	5.42254	4.87792	6.41345	5.52736	8.32189
											55	1.1535	1.09287	1.16211	1.09251	1.11743	1.16908
											56	4.82884	4.46673	4.89273	19.6713	21.6577	18.2792
											57	2.39607	2.14325	2.43216	5.58924	5.07741	4.49842
											58	1.74914	1.49485	1.53157	3.74896	3.99638	3.59693
											59	0.782908	0.785101	0.767522	0.17868	0.269558	0.195583
											60	0.726997	0.701429	0.755656	3.45226	2.34415	4.04176
											61	1.04321	1.01363	0.974108	1.17866	0.962912	1.17082
											62	0.475303	0.531508	0.58728	2.03723	1.90041	1.60502
											63	2.22067	1.88318	2.29561	4.37408	4.55715	4.52589

## Sheet: Fig. 2
	Fig. 2b						Fig. 2g						Fig. 2g, h	0= alive , 1 = dead
	circEZH2	non-ribosome	40-80S	polysome			No.	adjacent	tumor	P value (two-tailed paired t test)			Survival(months)	Censor	Group	EZH2-92aa expression	P value (log-rank test)
	Abundance (% of total detected)	45.353	26.208	27.348			1	19.9489	6.95555	3.1445e-05			8	1	low	0.348669	0.0066
		47.393	25.519	27.088			2	7.11101	4.04465				12	1	low	0.568786
		45.089	23.452	31.459			3	1.48741	1.142				48	0	low	0.767779
							4	5.35088	4.54315				11	1	low	0.849047
	linear EZH2	non-ribosome	40-80S	polysome			5	1.44333	1.39788				32	1	low	0.968511
	Abundance (% of total detected)	1.775	22.093	72.919			6	9.87917	10.1756				6	1	low	1.03001
		1.83	22.231	75.939			7	1.9567	2.15561				28	1	low	1.10166
		1.728	22.336	75.937			8	1.79427	1.98623				29	1	low	1.10698
							9	1.10575	1.55142				32	1	low	1.40304
	circHIPK3	non-ribosome	40-80S	polysome			10	1.7472	2.68997				20	1	low	1.53959
	Abundance (% of total detected)	63.614	29.862	6.299			11	1.65916	2.72529				17	1	low	1.64257
		61.153	32.503	6.344			12	2.47395	4.69783				10	0	low	1.89892
		63.783	29.705	6.511			13	0.837973	1.65609				32	0	low	1.9763
							14	0.531935	1.11289				47	0	low	2.09216
							15	1.56716	3.40374				17	1	low	2.17191
							16	1.67092	3.62966				15	1	low	2.17225
							17	1.22903	2.67467				21	1	low	2.17625
							18	2.01143	4.45702				11	1	low	2.21584
							19	1.70882	3.8478				14	1	low	2.25173
							20	0.514543	1.20916				33	1	low	2.34997
							21	2.99566	7.27865				9	1	low	2.42973
							22	0.886628	2.25311				26	1	low	2.54122
							23	3.49478	9.31441				6	0	low	2.66523
							24	0.47252	1.32821				37	1	low	2.8109
							25	0.229746	0.676901				56	0	low	2.9463
							26	0.957501	2.832				21	1	low	2.9577
							27	1.21156	3.59792				16	1	low	2.96966
							28	18.8701	56.6403				2	1	low	3.0016
							29	1.24599	3.81828				17	1	low	3.06445
							30	0.716015	2.30905				26	1	low	3.22486
							31	0.574056	1.85237				32	1	low	3.22681
							32	1	3.36886				14	0	low	3.36886
							33	1.66228	5.62185				10	1	high	3.38202
							34	1.20359	4.09066				11	1	high	3.39871
							35	1.53592	6.11703				9	1	high	3.98266
							36	0.415586	1.75565				32	1	high	4.22453
							37	0.876473	3.94059				12	1	high	4.49597
							38	0.532595	2.46832				22	1	high	4.6345
							39	0.297098	1.49273				33	1	high	5.02436
							40	1.90003	10.2886				5	1	high	5.41494
							41	1.06621	6.37459				8	1	high	5.97873
							42	4.33769	26.1532				4	1	high	6.02929
							43	0.633896	4.05918				12	1	high	6.40353
							44	0.229526	1.47813				33	1	high	6.43996
							45	1.12141	7.23133				7	1	high	6.44844
							46	0.633737	4.5443				10	1	high	7.17064
							47	0.619208	4.62618				10	1	high	7.47111
							48	0.482558	3.90269				14	1	high	8.08751
							49	1.2442	10.1008				6	1	high	8.11831
							50	0.164301	1.40947				36	1	high	8.57861
							51	0.621476	5.33916				10	1	high	8.59109
							52	2.17686	18.8102				15	1	high	8.64097
							53	0.673475	6.2131				9	1	high	9.22544
							54	0.363038	3.7035				15	1	high	10.2014
							55	0.193264	2.01112				28	0	high	10.4061
							56	0.662154	6.9901				7	1	high	10.5566
							57	1.09814	12.9248				5	1	high	11.7696
							58	0.203246	2.8556				19	1	high	14.0499
							59	0.154677	2.24899				25	1	high	14.5399
							60	0.506899	7.91592				7	1	high	15.6164
							61	0.175624	3.3942				18	1	high	19.3265
							62	1.53836	34.6173				4	1	high	22.5028
							63	0.253642	11.5337				5	1	high	45.4725

## Sheet: Fig. 3
	Fig. 3a
	IP	IgG			DDX3			P value (two-tailed unpaired t test) IgG vs DDX3
	GAPDH	1	0.971731	0.96266	1.19667	1.24682	1.02092	0.0636
	circEZH2	1	0.933412	1.16845	6.45418	7.32877	6.58807	3.3453e-05
	BCL2	1	0.928554	1.06149	12.9534	9.49186	10.2475	0.00070914
	Fig. 3b
	MES28	scramble			si-DDX3-1			si-DDX3-2			P value (two-tailed unpaired t test)
	DDX3	1	1.00418	0.999559	0.179588	0.187451	0.180947	0.203631	0.197271	0.226029	DDX3	si-DDX3-1	si-DDX3-2	circEZH2	si-DDX3-1	si-DDX3-2
	circEZH2	1	0.991353	1.02336	1.03778	0.890579	0.848652	0.759663	0.946303	0.906131	scramble	8.66358e-10	9.31092e-08	scramble	0.244596	0.0799587
	GSC23	scramble			si-DDX3-1			si-DDX3-2			P value (two-tailed unpaired t test)
	DDX3	1	1.1196	0.965292	0.179728	0.190765	0.19604	0.111097	0.102972	0.119379	DDX3	si-DDX3-1	si-DDX3-2	circEZH2	si-DDX3-1	si-DDX3-2
	circEZH2	1	1.10206	1.04354	0.812334	1.01149	0.845426	0.948675	1.02385	0.935612	scramble	5.76752e-05	4.05895e-05	scramble	0.0808421	0.121485

## Sheet: Fig. 4
	Fig. 4b	NK cytotoxicity (%)
		MES28 scr			MES28 sh			GSC23 scr			GSC23 sh				P value (two-tailed unpaired t test)
	1:2	4.41	8.32	11.21	20.48	20.86	18.27	8.81	16.47	12.39	27.9	29.94	33.56		MES28	1:2	1:5	1:10	GSC23	1:2	1:5	1:10
	1:5	25.29	29.85	27.47	49.95	56.86	50.88	35.77	43.16	38.96	52.81	67.9	60.85		scr vs sh	0.00504484	0.000589757	0.00506568	scr vs sh	0.00292073	0.0119643	0.0319222
	1:10	42.6	50.99	51.72	74.5	86.59	72.54	56.35	52.14	67.47	75.12	81.98	71.83
		456 vector			456 OV mut			456 OV circEZH2			456 OV ORF				P value (two-tailed unpaired t test)
	1:2	13.03	15.48	19.95	15.38	17.43	18.87	7.57	9.06	11.87	6.01	6.52	8.25		GSC456	1:2	1:5	1:10	GSC456	1:2	1:5	1:10
	1:5	35.67	36.81	33.6	37.66	41.75	36.2	22.66	20.94	19.85	16.09	17.23	13.42		vector vs OV circ	0.0493896	0.000336884	0.0207025	vector vs OV ORF	0.0124553	0.000175917	0.00311842
	1:10	51.76	53.65	44.95	51.37	56.96	50.83	36.65	41.45	39.08	33.14	33.63	31.25
	Fig. 4d	live tumor cells (%)
	MES28			GSC23
	scr	sh	P value	scr	sh	P value
	82.64	54.14	0.00045942	78.95	54.38	0.000243774
	84.76	59.43		82.79	49.29
	79.06	58.71		77.51	53.34
	Fig. 4f
	CD107a+ NK (%)		(two-tailed unpaired t test)
	MES28 scr	MES28 sh	P value	GSC23 scr	GSC23 sh	P value
	19.1	51.9	0.0004	11.2	49	0.0011
	15.6	48		8.8	38.7
	12.8	43.7		16.8	46.5
	GZMB+ NK (%)		(two-tailed unpaired t test)
	MES28 scr	MES28 sh	P value	GSC23 scr	GSC23 sh	P value
	32.5	68.1	0.0004	49.5	85.3	0.003
	27.4	70.1		34.5	72.1
	36.9	63.9		41.8	82.5
	Perforin+ NK (%)		(two-tailed unpaired t test)
	MES28 scr	MES28 sh	P value	GSC23 scr	GSC23 sh	P value
	58.9	81.9	0.0062	35.7	74.6	0.0009
	46.5	84.6		25.8	78.4
	48.6	72.3		31.6	65.9
	IFN-γ+ NK (%)		(two-tailed unpaired t test)
	MES28 scr	MES28 sh	P value	GSC23 scr	GSC23 sh	P value
	49.4	80.4	0.001	50	64.9	0.0125
	44.8	82.3		35.6	70
	46.3	71.5		46.1	61.3
	TNF-α+ NK (%)		(two-tailed unpaired t test)
	MES28 scr	MES28 sh	P value	GSC23 scr	GSC23 sh	P value
	14.2	37.9	0.0012	12.9	47.3	0.0008
	10.6	49		20.8	53.6
	16.3	42.6		14.8	44.7

## Sheet: Fig. 5
	Fig. 5b
		scramble			sh-circEZH2			P value (two-tailed unpaired t test) sramble vs sh-circEZH2
	circEZH2	1	0.871494	1.16837	0.41151	0.421406	0.429031	0.002335
	MICA	1	1.12386	1.13166	2.71497	2.41415	2.66545	0.000122
	MICB	1	0.953463	0.964381	1.7386	1.40384	1.75276	0.004572
	Fig. 5c									Fig. 5d
	MICA					P value (two-tailed unpaired t test)				MICB					P value (two-tailed unpaired t test)
	92aa(ug)	0	2	5	10	MICA	0			92aa(ug)	0	2	5	10	MICB	0
		1	0.855003	0.651656	0.533961	2	0.0078				1	0.692	0.471671	0.375138	2	0.0042
		0.988529	0.742578	0.687443	0.400464	5	0.0002				1.00945	0.726	0.489448	0.309859	5	8.13789e-06
		1.04229	0.845959	0.613346	0.433621	10	0.0002				1.01556	0.836	0.528865	0.359807	10	5.25168e-06
	Fig. 5e	MICA								Fig. 5f	MICB
	vector	EZH2-92aa					P value (two-tailed unpaired t test)			vector	EZH2-92aa					P value (two-tailed unpaired t test)
	1#	1#	2#	3#	4#	5#	MICA	vector 1#		1#	1#	2#	3#	4#	5#	MICB	vector 1#
	1	0.528809	0.623303	0.533961	0.956333	0.926535	EZH2-92aa 1#	0.000149202		1	0.596341	0.594892	0.459441	0.498133	1.0832	EZH2-92aa 1#	0.0014
	1.07279	0.577175	0.57257	0.400464	1.04863	0.950484	EZH2-92aa 2#	6.92286e-05		0.928529	0.647642	0.582981	0.41787	0.546861	1.21167	EZH2-92aa 2#	0.0012
	1.04598	0.474372	0.585874	0.433621	1.17646	1.04252	EZH2-92aa 3#	0.000211405		1.09229	0.607467	0.511321	0.425452	0.478358	1.12502	EZH2-92aa 3#	0.0003
							EZH2-92aa 4#	0.7717								EZH2-92aa 4#	0.0006
							EZH2-92aa 5#	0.1827								EZH2-92aa 5#	0.0933
	Fig. 5g	MICA								Fig. 5h	MICB
	IgG	Flag	P value (two-tailed unpaired t test) IgG vs Flag							IgG	Flag	P value (two-tailed unpaired t test) IgG vs Flag
	0.952226	7.02012	0.0077							1.07154	6.57432	0.0161
	0.983201	11.9608								1.03273	8.41189
	0.98635	9.66276								0.956274	13.6849
	Fig. 5m							P value (two-tailed unpaired t test)		Fig. 5n							P value (two-tailed unpaired t test)
	MICA	ctrl			92aa			ctrl vs 92aa		MICB	ctrl			92aa			ctrl vs 92aa
	WT	1.11627	1.15731	1.04959	0.485831	0.445271	0.495847	5.5211e-05		WT	1	1.05248	1.04094	0.32778	0.296405	0.373048	1.4e-05
	Mut	0.942714	1.02367	1.12568	1.08206	1.11802	1.18532	0.184058		Mut	1.07758	0.900609	1.03258	1	1.20641	1.05641	0.359922

## Sheet: Fig. 6
	Fig. 6a
		scramble			sh-circEZH2			P value (two-tailed unpaired t test) scramble vs sh-circEZH2
	circEZH2	1	1.06767	0.904338	0.349065	0.312116	0.32259	0.000167981
	ULBP1	1	1.01266	0.885154	1.73636	1.9342	1.88273	0.000248873
	ULBP2	1	0.969816	1.06682	1.116	1.32674	1.36564	0.0358155
	ULBP3	1	1.11701	1.06398	0.96782	1.01542	1.10519	0.588952
	ULBP4	1	1.0035	1.0338	1.42115	1.61013	1.5574	0.000835828
	ULBP5	1	1.118	1.07588	0.748519	1.08116	0.808223	0.161474
	ULBP6	1	1.03088	1.07853	1.62054	1.56803	1.54949	6.4175e-05
	Fig. 6b
	circEZH2	scramble			si-1			si-2			P value (two-tailed unpaired t test) circEZH2
	MES28	1	0.991464	1.01236	0.0853279	0.0942288	0.0948473	0.0167034	0.021164	0.021268	MES28	si-DDX3-1	si-DDX3-2	GSC23	si-DDX3-1	si-DDX3-2
	GSC23	1	1.12506	1.03814	0.26962	0.271307	0.336575	0.263901	0.25905	0.286847	scramble	1.87e-08	9.9e-09	scramble	6.00039e-05	3.24756e-05
	EZH2	scramble			si-1			si-2			P value (two-tailed unpaired t test) EZH2
	MES28	1	1.10417	1.04024	1.1898	1.37021	1.10061	1.03025	1.01112	1.00506	MES28	si-DDX3-1	si-DDX3-2	GSC23	si-DDX3-1	si-DDX3-2
	GSC23	1	1.1599	0.99103	0.997923	0.957935	1.18921	1.04289	0.929217	0.867292	scramble	0.11264	0.355177	scramble	0.983715	0.239381
	Fig. 6c
		scramble			si-circEZH2			P value (two-tailed unpaired t test) scr vs si
	0h	1	1.03552	0.825589	0.971469	1.10272	0.889961	0.721335
	3h	0.849229	0.70624	0.972835	0.207153	0.331409	0.266865	0.00249962
	6h	0.764233	0.795405	0.567003	0.068379	0.0723912	0.169989	0.00154825
	9h	0.283368	0.398734	0.214383	0.0191306	0.0134098	0.0331973	0.00689136
	Fig. 6g
		scramble IgG			scramble anti-H3K27me3			sh-circEZH2 IgG			sh-circEZH2 anti-H3K27me3			P value (two-tailed unpaired t test) scramble anti-H3K27me3 vs sh-circEZH2 anti-H3K27me3
	MES28	1	0.989424	0.966823	28.4853	27.8316	28.6282	1	0.911622	1.0074	17.4998	18.665	20.1878	0.000307175
	GSC23	1	1.04796	0.982269	23.4302	21.1246	20.598	1	0.856446	1.02333	7.58665	8.37443	8.35303	0.000115055
	Fig. 6h										P value (two-tailed unpaired t test)
		scramble			sh-circEZH2			sh-circEZH2 + OV-EZH2			scr vs sh	sh vs sh+OV
	MES28	1	1.07246	1.00042	2.52744	2.57905	2.35817	1.53283	1.54248	1.39315	3.2544e-05	0.000264925
	GSC23	1	1.04113	1.03311	2.09826	1.63564	2.26683	1.30903	1.0545	1.18607	0.00670482	0.015669
	Fig. 6i	NK cytotoxicity (%)
	MES28	NK-92MI
		scramble			sh-circEZH2			sh + NKG2D block			P value (two-tailed unpaired t test)
	1:2	14.23	8.67	9.02	20.54	26.99	23.48	16.03	12.24	19.34	NK-92MI	1:2	1:5	1:10
	1:5	32.03	28.88	36.97	62.53	56.27	57.88	37.25	49.03	42.34	sh vs sh+block	0.04812	0.014675	0.00923
	1:10	59.34	61.2	44.59	73.91	79.73	83.24	65.39	59.15	55.06
	MES28	NK #1									NK #2									P value (two-tailed unpaired t test)
		scramble			sh-circEZH2			sh + NKG2D block			scramble			sh-circEZH2			sh + NKG2D block			NK #1	1:2	1:5	1:10
	1:2	4.23	5.67	8.18	15.62	19.23	14.07	8.93	10.55	11.41	5.34	9.68	7.26	18.52	14.93	17.18	13.26	12.36	10.27	sh vs sh+block	0.023787	0.015528	0.009728
	1:5	25.66	26.03	20.48	41.87	35.48	42.55	27.92	24.17	31.14	20.05	18.23	29.49	49.77	43.03	41.93	32.85	29.04	25.16	NK #2	1:2	1:5	1:10
	1:10	48.92	43.69	55.84	63.93	64.5	69.08	51.77	55.93	46.87	50.23	40.06	43.21	70.18	62.04	67.97	43.69	53.91	46.88	sh vs sh+block	0.023124	0.008607	0.008701
	Fig. 6j	live tumor cells (%)
	MES28	NK-92MI			P value (two-tailed unpaired t test)
		scramble	sh-circEZH2	sh + block	sh vs sh+block
		77.89	46.97	67.82	0.0051
		81.03	55.81	74.09
		72.37	54.96	72.91
	MES28	NK #1			NK#2			P value (two-tailed unpaired t test)
		scramble	sh-circEZH2	sh + block	scramble	sh-circEZH2	sh + block	sh vs sh+block
		80.97	59.89	68.95	81.13	61.98	72.33	NK #1	0.0081
		70.15	56.22	73.64	77.44	52.64	71.26	NK #2	0.0059
		79.66	50.08	76.41	75.06	57.17	74.95

## Sheet: Fig. 7
	Fig. 7b									Fig. 7e							Fig. 7g									Fig. 7i
	MES28					P value (log-rank test)				CD107a+ NK (%)		(two-tailed unpaired t test)					GL261									CD107a+ NK (%)			P value (two-tailed unpaired t test)			GZMB+ CD8+ T (%)				P value (two-tailed unpaired t test)
	Days	scramble	sh-circEZH2	scramble + NK	sh-circEZH2 + NK		sh-circEZH2 + NK			MES28 scr	MES28 sh	P value	GSC23 scr	GSC23 sh	P value		Days	GL261 scr	GL261 scr + NK	GL261 scr + NK + anti-PD1	GL261 sh	GL261 sh + NK	GL261 sh + NK + anti-PD1			scr+NK	sh+NK	sh+NK+anti-PD1	scr+NK vs sh+NK	sh+NK vs sh+NK+anti-PD1		scr+NK	scr+NK+anti-PD1	sh+NK	sh+NK+anti-PD1	scr+NK vs scr+NK+anti-PD1	sh+NK vs sh+NK+anti-PD1
	36	1				scramble	0.00230749			8.6	31.9	7.367e-07	26.1	35.1	2.21117e-05		27	1								15.8	24.1	51.1	0.0085	0.0102		15.68	24.3	15.1	35	0.0041	0.0224
	36	1				scramble + NK	0.00264324			18.5	49.6		21.8	28.9			27	1								4.01	20.2	35.6				15.3	23.4	20.1	19.58
	36	1				sh-circEZH2	0.00248604			12.1	40.6		14.6	42.7			30	1								15.5	27.4	54.3				10.53	16.17	11.28	21.2
	37	1								12.9	32.7		17.6	29.1			32	1								18.2	27.1	32.4				10.54	28.7	10.36	22.4
	37	1								20.7	40.6		22.8	37.6			32	1								7.69	18.6	31.1				13.72	20.33	14.84	20.52
	43		1							18.2	42.4		17.1	27.8			38		1
	43		1							24.6	37.1		10.6	36.6			40		1							GZMB+ NK (%)			P value (two-tailed unpaired t test)			IFN-γ+ CD8+ T (%)				P value (two-tailed unpaired t test)
	46		1							13.9	45.7		13.4	38.7			34		1							scr+NK	sh+NK	sh+NK+anti-PD1	scr+NK vs sh+NK	sh+NK vs sh+NK+anti-PD1		scr+NK	scr+NK+anti-PD1	sh+NK	sh+NK+anti-PD1	scr+NK vs scr+NK+anti-PD1	sh+NK vs sh+NK+anti-PD1
	48		1														34		1							6.58	40.7	46.2	0.002	0.0007		14.5	19.7	11.4	26.6	0.0035	0.0006
	48		1							GZMB+ NK (%)		(two-tailed unpaired t test)					35		1							8.06	26.1	46.9				6.3	23	5.57	24.9
	42			1						MES28 scr	MES28 sh	P value	GSC23 scr	GSC23 sh	P value		44			1						20.3	28.4	49				9.85	17.9	10.8	22.3
	44			1						15.1	33.4	0.000592058	17.5	33.7	0.000396217		44			1						19.1	27.4	55.2				9.55	23.6	3.6	36.2
	44			1						22.2	38.1		23.1	45.3			41			1						3.56	32.2	44.2				14.4	33.2	15	23.8
	45			1						24.4	41.7		25	50.5			48			1
	45			1						28.1	63.7		27.6	53.3			48			1						IFN-γ+ NK (%)			P value (two-tailed unpaired t test)
	75				1					31.6	66.2		28.6	61.6			42				1					scr+NK	sh+NK	sh+NK+anti-PD1	scr+NK vs sh+NK	sh+NK vs sh+NK+anti-PD1
	70				1					32.5	68.1		29.9	65.1			37				1					6.25	12.3	26.3	0.0006	5.61452e-05
	73				1					34.3	68.6		38.2	66.4			42				1					2.52	16.9	27.4
	68				1					40.2	75.8		46.3	78.9			36				1					5.21	16.6	21.4
	77				1												36				1					10.4	14.6	26.4
										Perforin+ NK (%)		(two-tailed unpaired t test)					49					1				5.45	13	26.6
	GSC23					P value (log-rank test)				MES28 scr	MES28 sh	P value	GSC23 scr	GSC23 sh	P value		52					1
	Days	scramble	sh-circEZH2	scramble + NK	sh-circEZH2 + NK		sh-circEZH2 + NK			25.6	48.4	1.96864e-05	8.3	50.4	0.000109195		47					1
	42	1				scramble	0.00169752			23.6	54.9		34.8	61.2			43					1
	42	1				scramble + NK	0.0017			31.8	56.1		26	71.5			47					1
	44	1				sh-circEZH2	0.00248604			36	61		28.8	81.9			60						1
	45	1								32.9	66.2		19.6	52.2			63						1
	47	1								45.2	66.3		40.8	64.5			65						1
	57		1							45.5	75.7		41.9	44.5			75						0
	56		1							27.9	79.6		32.4	84.9			75						0
	56		1
	60		1							IFN-γ+ NK (%)		(two-tailed unpaired t test)							P value (log-rank test)
	60		1							MES28 scr	MES28 sh	P value	GSC23 scr	GSC23 sh	P value				GL261 scr + PBS vs GL261 scr + NK		0.0025
	52			1						15.6	65.8	1.1649e-06	28.5	40.6	0.00279663				GL261 scr + NK vs GL261 scr + NK + anti-PD1		0.0017
	51			1						20.4	82.5		19	41					GL261 sh + PBS vs GL261 sh + NK		0.0025
	51			1						23.5	55.9		49.9	54.4					GL261 sh + NK vs GL261 sh + NK + anti-PD1		0.0018
	55			1						25.6	86.9		33.3	45.8					GL261 scr + NK + anti-PD1 vs GL261 sh + NK + anti-PD1		0.0026
	56			1						38.8	84.4		33.6	66.5
	84				1					32.1	83		25	67.2
	82				1					45.5	85.8		45.2	69.7
	85				1					45.9	72.6		45.9	72.6
	88				1
	85				1					TNF-α+ NK (%)		(two-tailed unpaired t test)
										MES28 scr	MES28 sh	P value	GSC23 scr	GSC23 sh	P value
										10.3	46.2	1.36339e-05	17.2	42.1	0.00399952
										14.7	58		25.2	48.9
										16.5	58.7		43.1	55.5
										27.3	71.9		17.4	31
										32.5	76.4		32.6	38.6
										34.1	77.9		23.9	64.2
										41.7	78.1		26.9	37.2
										43.4	80.5		35.4	40.6

## Sheet: Fig. S1-2
	Supplementary Fig. 1b							P value (two-tailed unpaired t test)				Supplementary Fig. 2c									Supplementary Fig. 2g
		RNAse R-			RNAse R+			RNAse R+ vs RNAse R-				1#	2#	3#	4#	5#	P value (two-tailed unpaired t test)				Patient No.	Survival(months)	Censor (0=alive, 1=dead)	EZH2-92aa expression	Sex(0=male, 1=female)	age(0=<50, 1=>50)	age	IDH1(0=WT,1=Mut)	1p19q codel (0=absent, 1=present)
	circEZH2	1	1.18539	0.944424	0.927556	0.894852	1.18648	0.748905				0.132165	1	0.885632	0.232946	0.316543	1# vs 3#	1.34293e-05			1	6	1	0.348669	0	1	66	0	0
	linear EZH2	1	0.905232	0.982605	0.0336092	0.0322035	0.0312865	5.735e-06				0.0625646	1.13265	0.852322	0.321655	0.295894	3# vs 4#	6.01437e-05			2	11	1	0.568786	0	1	59	0	0
												0.0912631	0.895322	0.932591	0.279842	0.362137	3# vs 5#	4.93143e-05			3	48	0	0.767779	1	0	37	1	1
	Supplementary Fig. 1c							P value (two-tailed unpaired t test)													4	9	1	0.849047	1	1	53	0	0
		circEZH2			linear EZH2			circEZH2 vs linear EZH2													5	26	1	0.968511	0	1	49	0	0
	0h	1	0.84477	0.871496	1	0.913083	0.805055	0.993673				Supplementary Fig. 2f									6	6	1	1.03001	1	1	59	0	0
	4h	0.689386	0.614857	0.554405	0.496523	0.440786	0.395783	0.0228306					scramble			sh-circEZH2					7	20	1	1.10166	1	1	58	0	0
	8h	0.454895	0.420914	0.365669	0.207555	0.21369	0.195675	0.00142506				GL261	1	1.08938	1.05755	0.123719	0.139356	0.111538			8	22	1	1.10698	1	0	32	0	0
	12h	0.447907	0.481482	0.508282	0.214148	0.244293	0.260916	0.000418342				P value (two-tailed unpaired t test) scramble vs sh-circEZH2						4.5876e-06			9	32	1	1.40304	0	0	35	1	0
																					10	15	1	1.53959	0	1	52	0	0
	Supplementary Fig. 1d							P value (two-tailed unpaired t test)													11	13	1	1.64257	0	1	59	0	0
		Random primer			Oligo dT primer			Oligo dT vs Random													12	9	0	1.89892	0	1	61	0	0
	circEZH2	1	0.926588	1.0367	0.200545	0.215088	0.221442	1.9e-05													13	32	0	1.9763	0	0	44	1	1
	linear EZH2	1	1.01326	1.02883	0.804081	1.14592	1.02287	0.829385													14	47	0	2.09216	1	0	38	0	1
																					15	14	1	2.17191	1	1	56	0	0
	Supplementary Fig. 1e																				16	13	1	2.17225	0	1	63	0	0
		Cytoplasmic			Nuclear																17	15	1	2.17625	1	1	64	0	0
	circEZH2	0.913303	0.941621	0.942542	0.0866966	0.0583791	0.0574584														18	10	1	2.21584	0	1	61	0	0
	linear EZH2	0.819952	0.81395	0.808196	0.180048	0.175561	0.145139														19	11	1	2.25173	1	1	57	0	0
	β-actin	0.828826	0.846571	0.910663	0.171174	0.153429	0.0893373														20	34	1	2.34997	0	0	35	1	0
	U6	0.219482	0.212451	0.174451	0.780518	0.787549	0.825549														21	9	1	2.42973	0	1	63	0	0
																					22	17	1	2.54122	1	0	33	0	0
																					23	6	0	2.66523	1	1	72	0	0
																					24	37	1	2.8109	1	0	47	1	0
																					25	56	0	2.9463	1	0	49	1	1
																					26	15	1	2.9577	0	1	67	0	0
																					27	13	1	2.96966	0	1	68	0	0
																					28	5	1	3.0016	0	1	54	0	0
																					29	14	1	3.06445	0	1	64	0	0
																					30	20	1	3.22486	0	1	55	0	0
																					31	33	1	3.22681	1	0	31	0	0
																					32	12	0	3.36886	1	1	51	1	0
																					33	10	1	3.38202	0	1	63	0	0
																					34	11	1	3.39871	0	1	62	0	0
																					35	9	1	3.98266	0	1	76	0	0
																					36	26	1	4.22453	0	1	54	0	0
																					37	12	1	4.49597	0	1	58	0	0
																					38	22	1	4.6345	1	0	40	1	0
																					39	28	1	5.02436	1	1	52	0	0
																					40	5	1	5.41494	1	1	62	0	0
																					41	8	1	5.97873	1	1	59	0	0
																					42	4	1	6.02929	0	1	64	0	0
																					43	12	1	6.40353	0	1	55	0	0
																					44	28	1	6.43996	0	0	43	0	0
																					45	7	1	6.44844	1	1	77	0	0
																					46	10	1	7.17064	1	1	74	0	0
																					47	10	1	7.47111	0	1	67	0	0
																					48	14	1	8.08751	1	0	49	0	0
																					49	6	1	8.11831	0	1	66	0	0
																					50	32	1	8.57861	1	0	48	1	1
																					51	10	1	8.59109	0	1	62	0	0
																					52	15	1	8.64097	1	1	65	0	0
																					53	9	1	9.22544	1	1	60	0	0
																					54	15	1	10.2014	0	1	71	0	0
																					55	25	0	10.4061	0	1	56	1	0
																					56	7	1	10.5566	1	1	70	0	0
																					57	5	1	11.7696	1	1	64	0	0
																					58	19	1	14.0499	0	1	62	0	0
																					59	23	1	14.5399	0	0	47	0	0
																					60	7	1	15.6164	0	1	58	0	0
																					61	18	1	19.3265	0	0	41	0	0
																					62	4	1	22.5028	1	1	64	0	0
																					63	5	1	45.4725	1	1	77	0	0

## Sheet: Fig. S3
	Supplementary Fig. 3c		NK cytotoxicity (%)
	NK #1	MES28 scr			MES28 sh			GSC23 scr			GSC23 sh				P value (two-tailed unpaired t test) NK #1
	1:2	9.57	3.39	7.2	25.47	19.04	26.61	13.59	15.78	19.56	29.91	25.46	36.61		MES28	1:2	1:5	1:10	GSC23	1:2	1:5	1:10
	1:5	26.14	17.81	25.24	48.95	48.64	43.18	33.92	25.27	31.28	43.14	48.27	59.46		scr vs sh	0.00459773	0.00180524	0.00578641	scr vs sh	0.0175468	0.0210142	0.00637681
	1:10	37.36	36.88	27.09	55.2	54.32	63.51	41.31	40.04	46.08	68.05	56.68	67.44
	NK #2	MES28 scr			MES28 sh			GSC23 scr			GSC23 sh				P value (two-tailed unpaired t test) NK #2
	1:2	10.08	8.43	12.07	16.58	22.2	20.92	19.01	11.6	14.54	22.71	24.69	25.18		MES28	1:2	1:5	1:10	GSC23	1:2	1:5	1:10
	1:5	30.04	27.91	25.4	41.08	42.89	50.24	37.19	30.53	25.24	46.22	49.63	52.61		scr vs sh	0.008317	0.005472	0.01015	scr vs sh	0.016057	0.009169	0.007216
	1:10	41.86	53.31	48.79	66.69	71.97	63.13	51.33	47.18	40.91	68.25	69.65	61.43
	Supplementary Fig. 3e		live tumor cells (%)
	MES28				GSC23					P value (two-tailed unpaired t test)
	NK #1		NK #2		NK #1		NK #2			MES28	NK #1	NK #2
	scr	sh	scr	sh	scr	sh	scr	sh		scr vs sh	0.0086	0.0059
	52.39	30.21	65.22	25.03	62.54	25.29	52.15	20.09		P value (two-tailed unpaired t test)
	61.88	40.57	56.37	32.69	66.17	19.48	58.49	27.84		GSC23	NK #1	NK #2
	58.13	39.61	55.58	38.77	59.48	23.55	68.22	30.36		scr vs sh	0.000102852	0.0039
	Supplementary Fig. 3g
	GSC456 +NK92-MI					P value (two-tailed unpaired t test)
	vector	OV mut	OV circEZH2	OV ORF			vector
	29.89	30.61	47.54	58.11		OV mut	0.388422
	35.49	28.49	56.89	67.83		OV circEZH2	0.00515161
	27.91	26.91	59.18	51.57		OV ORF	0.00585902
	Supplementary Fig. 3h
	CD107a+ NK (%)					P value (two-tailed unpaired t test)
	vector	OV mut	OV circEZH2	OV ORF			OV circEZH2	OV ORF
	44.3	39	23.3	14.5		vector	0.0286	0.0042
	32.6	35	18.9	11
	36.5	29.4	27.9	17.9
	GZMB+ NK (%)					P value (two-tailed unpaired t test)
	vector	OV mut	OV circEZH2	OV ORF			OV circEZH2	OV ORF
	45.6	43.4	27.5	21.5		vector	0.0279	0.0104
	32	41.1	23.4	14.2
	47.5	34.9	22	16.6
	Perforin+ NK (%)					P value (two-tailed unpaired t test)
	vector	OV mut	OV circEZH2	OV ORF			OV circEZH2	OV ORF
	40.4	45.9	22.9	13		vector	0.0125	0.0034
	42.9	49.7	20.5	11.4
	33.8	35.4	28.1	20.4
	IFN-γ+ NK (%)					P value (two-tailed unpaired t test)
	vector	OV mut	OV circEZH2	OV ORF			OV circEZH2	OV ORF
	44.9	40.8	25	23.2		vector	0.0056	0.0023
	40	43.3	21.5	19.1
	39.7	45.1	29.9	13.4
	TNF-α+ NK (%)
	vector	OV mut	OV circEZH2	OV ORF		P value (two-tailed unpaired t test)
	27.3	24.5	7.8	10.3			OV circEZH2	OV ORF
	31.4	31	15.4	6.8		vector	0.0124	0.0027
	22.4	25.3	13.2	8.3
	Supplementary Fig. 3j		NK cytotoxicity (%)
	NK-92MI	MES28 scr			MES28 sh-DDX3			GSC23 scr			GSC23 sh-DDX3				P value (two-tailed unpaired t test) NK-92MI
	1:2	14.67	15.88	11.26	20.01	22.95	24.79	18.78	14.07	20.43	24.84	27.15	26.04		MES28	1:2	1:5	1:10	GSC23	1:2	1:5	1:10
	1:5	37.09	32.29	35.66	46.31	49.97	47.6	43.1	35.51	40.68	50.63	49.26	46.04		scr vs sh	0.011634	0.001904	0.019004	scr vs sh	0.015019	0.027529	0.030645
	1:10	57.23	49.62	55.53	72.91	62.83	69.47	60.15	55.06	59.39	75.64	64.37	70.15
	NK #1	MES28 scr			MES28 sh-DDX3			GSC23 scr			GSC23 sh-DDX3				P value (two-tailed unpaired t test) NK #1
	1:2	8.97	10.02	7.84	15.44	16.16	18.91	12.03	9.34	8.61	20.77	21.31	24.57		MES28	1:2	1:5	1:10	GSC23	1:2	1:5	1:10
	1:5	25.17	29.61	30.48	37.23	35.69	38.64	30.13	24.07	25.81	40.93	39.16	34.53		scr vs sh	0.003035	0.009077	0.017539	scr vs sh	0.001497	0.011723	0.014349
	1:10	48.93	46.17	50.06	62.11	54.46	57.81	53.26	51.19	46.84	65.62	58.22	63.54
	NK #2	MES28 scr			MES28 sh-DDX3			GSC23 scr			GSC23 sh-DDX3				P value (two-tailed unpaired t test) NK #2
	1:2	11.03	6.45	8.91	18.05	16.09	20.37	12.95	13.77	15.17	23.98	20.46	19.13		MES28	1:2	1:5	1:10	GSC23	1:2	1:5	1:10
	1:5	29.11	31.23	27.01	39.66	40.83	37.21	34.61	38.54	36.28	45.86	46.37	50.76		scr vs sh	0.006632	0.003345	0.02305	scr vs sh	0.010352	0.004385	0.002017
	1:10	46	51.95	54.26	59.28	60.13	64.53	55.18	52.07	56.31	65.49	67.16	69.96
	Supplementary Fig. 3l		live tumor cells (%)
	MES28							P value (two-tailed unpaired t test)
	NK-92MI		NK #1		NK #2			MES28	scr vs sh
	scramble	sh-DDX3	scramble	sh-DDX3	scramble	sh-DDX3		NK-92MI	0.012
	50.63	30.42	64.57	40.56	65.17	41.06		NK #1	0.0057
	57.78	37.66	70.18	42.23	56.92	48.18		NK #2	0.0058
	46.48	35.34	61.19	49.97	63.46	43.61
	GSC23							P value (two-tailed unpaired t test)
	NK-92MI		NK #1		NK #2			GSC23	scr vs sh
	scramble	sh-DDX3	scramble	sh-DDX3	scramble	sh-DDX3		NK-92MI	0.0034581
	55.43	35.64	60.26	44.28	63.36	44.91		NK #1	0.00354823
	60.21	34.22	59.43	35.21	52.05	39.17		NK #2	0.0110603
	51.92	40.56	67.67	39.54	61.26	38.24

## Sheet: Fig. S4-S5
	Supplementary Fig. 4a											Supplementary Fig. 5a
		scramble			sh-circEZH2							ULBP1-1	ULBP1-2	ULBP1-3	ULBP1-4	ULBP1-5	ULBP1-6
	PD-L1	1	1.10308	0.80546	0.805489	1.00665	0.941166					4.13752	3.83622	2.46198	1.19807	3.41091	3.74647
	HLA-E	1	1.03713	0.859581	0.7372	0.927099	1.20911					2.879	3.72105	3.40427	1.1374	3.07582	2.4775
	CD155	1	0.877237	0.829237	0.623533	0.883556	1.76973					3.09898	3.5244	2.17011	1.15496	2.43604	2.77498
	TGF-B	1	1.04497	1.07364	1.19775	1.04773	1.24609
	ADAM17	1	0.973389	0.880009	1.05699	1.11332	1.28659					ULBP4-1	ULBP4-2	ULBP4-3	ULBP4-4	ULBP4-5	ULBP4-6
	ADAM10	1	1.05791	1.04003	0.989003	1.03558	0.849733					2.61447	2.42126	3.08089	3.18589	6.28297	2.99561
	IDO1	1	0.865075	0.959756	0.878379	0.853273	0.876873					2.79784	1.98539	2.92459	3.97277	2.25267	4.68547
	IL-6	1	1.11273	1.03533	0.963159	1.16243	1.10704					2.24079	3.451	3.90373	2.90293	4.19873	2.67097
	IL-8	1	1.01647	0.987664	1.03657	1.03406	1.14762
	IL-10	1	1.11719	1.02031	1.27327	1.36481	0.960634					ULBP6-1	ULBP6-2	ULBP6-3	ULBP6-4	ULBP6-5	ULBP6-6
												3.48454	2.20304	2.29511	1.78948	2.94296	2.51497
	Supplementary Fig. 4b											2.76506	2.26763	1.31104	4.36787	3.68141	2.97348
		scramble			sh-circEZH2							4.24683	3.24351	1.9643	2.56865	1.47263	2.28237
	Vimentin	1	1.1534	1.0536	0.914917	0.961305	1.03175
	MLL5	1	1.22028	0.909545	1.31227	1.00914	1.72623					Supplementary Fig. 5b, left
	PCNA	1	1.00679	0.807024	0.909162	0.594131	0.663315					NK-92MI	scramble			sh-circEZH2			sh + NKG2D block
	NID1	1	1.00129	0.864669	1.07456	1.22437	0.905197					1:2	15.67	9.34	10.22	25.63	21.29	28.54	18.97	20.09	16.42	P value (two-tailed unpaired t test)
	PDGF-D	1	1.15508	1.13068	1.12349	0.771961	1.04298					1:5	38.99	42.03	46.71	59.31	65.28	66.49	52.06	54.97	42.31	NK-92MI	1:2	1:5	1:10
	Galectin3	1	0.949674	0.897026	1.2806	1.01668	1.15496					1:10	57.81	62.33	47.92	75.77	81.14	72.09	64.57	62.36	59.69	sh vs sh+block	0.048302	0.034707	0.00906
	B7-H6	1	1.1654	0.92698	1.07958	1.02546	1.1438
												Supplementary Fig. 5b, right
	Supplementary Fig. 4c												NK #1									NK #2									P value (two-tailed unpaired t test)
		scramble			sh-circEZH2								scramble			sh-circEZH2			sh + NKG2D block			scramble			sh-circEZH2			sh + NKG2D block			NK #1	1:2	1:5	1:10
	HLA-A	1	1.15253	1.34217	0.982763	1.46152	1.63998					1:2	6.37	4.23	9.16	20.11	23.42	18.63	13.96	9.78	7.68	8.45	6.36	9.22	24.52	15.92	19.11	11.92	12.87	8.42	sh vs sh+block	0.011649	0.004267	0.00707
	HLA-B	1	1.14704	1.07887	1.31152	1.09007	1.09724					1:5	31.69	29.66	34.47	48.19	50.03	46.77	35.32	31.94	38.88	26.34	34.27	29.65	45.33	54.06	44.11	38.18	26.58	34.69	NK #2	1:2	1:5	1:10
	HLA-C	1	1.17304	1.06498	1.12477	0.983476	1.11414					1:10	53.16	39.64	48.55	70.44	68.37	75.26	56.49	52.36	44.91	46.17	56.06	48.93	64.66	70.07	66.88	54.83	50.62	51.49	sh vs sh+block	0.036965	0.034261	0.001831
	Supplementary Fig. 4d							P value (two-tailed unpaired t test)				Supplementary Fig. 5d, left				Supplementary Fig. 5d, right
		scramble			sh-circEZH2			scramble vs sh-circEZH2				NK-92MI				NK #1			NK #2
	circEZH2	1	0.920933	1.05219	0.144032	0.150135	0.111097	2.83029e-05				scramble	sh-circEZH2	sh + block		scramble	sh-circEZH2	sh + block	scramble	sh-circEZH2	sh + block
	MICA	1	0.96368	1.01142	2.87354	2.96979	3.34397	0.000136665				68.94	40.67	59.66		77.16	48.92	74.61	83.92	66.43	76.06
	MICB	1	1.20059	1.30004	4.71709	4.97914	5.98408	0.000510745				76.1	47.59	63.42		73.91	59.46	68.02	84.19	50.94	73.44
												66.48	51.11	68.18		78.67	58.11	67.4	74.56	59.63	72.57
	Supplementary Fig. 4e		NRO-RNA					P value (two-tailed unpaired t test)				P value (two-tailed unpaired t test)				P value (two-tailed unpaired t test)
	MES28	scramble			sh-circEZH2			scramble vs sh-circEZH2				sh vs sh+block				sh vs sh+block
	MICA	1	0.86958	0.920299	4.33221	4.28645	5.10134	0.000167				0.0117				NK #1	0.0228
	MICB	1	1.17364	0.582943	7.37233	7.17822	7.97765	2.5e-05								NK #2	0.031
								P value (two-tailed unpaired t test)
	GSC23	scramble			sh-circEZH2			scramble vs sh-circEZH2
	MICA	1	0.972937	1.02972	6.45724	5.92441	5.51798	5.3e-05
	MICB	1	0.896991	1.00842	7.92671	7.37198	9.36522	0.00026
	Supplementary Fig. 4e		NRO-RNA					P value (two-tailed unpaired t test)
	GSC456	vector			OV EZH2-92aa ORF			scramble vs sh-circEZH2
	MICA	1	0.955007	0.931922	0.188837	0.161361	0.161016	3.56291e-06
	MICB	1	1.11675	1.0085	0.25402	0.244302	0.246548	3.01024e-05
	Supplementary Fig. 4f							P value (two-tailed unpaired t test)
	MFI	scramble			sh-circEZH2			scramble vs sh-circEZH2
	MES28	4613	5136	5151	15260	15238	14185	1.50873e-05
	GSC23	7095	7057	6256	17325	16386	16179	2.51686e-05
	Supplementary Fig. 4h							P value (two-tailed unpaired t test)
	MES28	IP: IgG			IP: EZH2-92aa			IgG vs EZH2-92aa
	MICA 3	1	1.37918	0.874112	33.2579	23.5062	30.8034	0.000662309
	MICB 4	1	1.17218	0.492211	20.5536	18.9165	19.9933	3.4474e-06
								P value (two-tailed unpaired t test)
	GSC23	IP: IgG			IP: EZH2-92aa			IgG vs EZH2-92aa
	MICA 3	1	1.37635	0.392601	17.3299	13.4362	15.2567	0.000241514
	MICB 4	1	0.781455	0.63948	21.5155	17.4372	21.4859	0.000141434

[truncated: 4 more sheets: Fig. S6, Fig. S7, Fig. S8, Uncropped gels and blots]
